# Supplementary material for: Mapping the density of giant trees in the Amazon
Source: New Phytol. 2025 Oct 14;249(1):152–68. doi: 10.1111/nph.70634 (PMC12676077; doi:10.1111/nph.70634)
Supplement: Supplementary file 1 — Dataset S1 Complete dataset with the name and metrics of environmental and geographic variables, tree density, and topographic metrics generated by airborne LiDAR in 900 randomly distributed transects in the Brazilian Amazon biome. [file NPH-249-152-s002.xlsx]

## Sheet: Planilha1
TRANSECTO_ID	transect	N_ARV < 40	N_ARV > 40 < 50	N_ARV > 50 < 60	N_ARV > 60 < 70	N_ARV > 70 < 80	N_ARV > 80	N_TOTAL	N_trees_ha	n>60	N_trees_h60_ha	N_OUTLIER	COORD_X	COORD_Y	AREAtotal	elev_maxim	elev_mean	elev_mode	elev_stdde	elev_varia	elev_cv	elev_iq	elev_skewn	elev_kurto	elev_aad	elev_mad_m	elev_mad_1	elev_l1	elev_l2	elev_l3	elev_l4	elev_l_cv	elev_l_ske	elev_l_kur	elev_p05	elev_p10	elev_p20	elev_p25	elev_p30	elev_p40	elev_p50	elev_p60	elev_p70	elev_p75	elev_p80	elev_p90	elev_p95	elev_p99	canopy_rel
TRANSECTO-01	0001	6992	0	0	0	0	0	6992	8.57664	0	0	0	-61.9041	1.08463	815.237	38.12	13.4278	17.1371	6.60677	43.6495	0.492023	9.48	-0.378908	2.37526	5.43767	4.51	4.32714	13.4278	3.74841	-0.375687	0.298875	0.279154	-0.100226	0.079734	0.54	3.17	7.25	8.91	10.34	12.63	14.47	16.09	17.61	18.39	19.21	21.23	22.83	25.83	0.40227
TRANSECTO-02	0002	5273	425	10	0	0	0	5708	7.14364	0	0	0	-62.5874	2.43259	799.032	53.67	15.6308	-0.859206	9.32828	87.0168	0.59679	13.85	0.109785	2.395	7.69565	6.88	16.7592	15.6308	5.331	0.054052	0.376123	0.341058	0.010139	0.070554	0	2.08	6.62	8.51	10.22	13.25	15.9	18.38	20.95	22.36	23.89	27.69	30.75	36.93	0.357771
TRANSECTO-03	0003	5211	516	131	9	1	0	5868	6.82367	10	0.0116286	0	-62.7334	2.52256	859.948	72	16.303	16.7733	9.10798	82.9553	0.55867	11.92	0.484031	3.59337	7.16408	5.95	5.95333	16.303	5.08635	0.271803	0.657221	0.311989	0.053438	0.129213	1.55	4.29	8.36	9.91	11.32	13.89	16.18	18.34	20.57	21.83	23.28	27.5	31.63	42.37	0.327655
TRANSECTO-04	0004	5083	476	42	0	0	0	5601	7.10827	0	0	0	-61.9141	2.99971	787.955	58.54	13.667	-0.251746	9.41755	88.6902	0.68907	13.62	0.64994	3.02792	7.68579	6.7	12.5617	13.667	5.28848	0.682042	0.439608	0.386951	0.128968	0.083126	0.32	2.08	4.95	6.31	7.56	9.88	12.31	15.07	18.2	19.93	21.83	26.6	30.65	39.51	0.297323
TRANSECTO-05	0005	5423	395	70	6	0	0	5894	7.34939	6	0.00748156	0	-62.3944	3.0464	801.971	62.72	15.2655	15.3311	8.4224	70.9368	0.551729	11.16	0.408817	3.4838	6.66307	5.57	5.57111	15.2655	4.71706	0.195265	0.587192	0.309002	0.041395	0.124483	1.22	4.05	7.99	9.4	10.67	13.03	15.19	17.25	19.39	20.56	21.89	25.64	29.19	38.66	0.602625
TRANSECTO-06	0006	5007	426	73	0	0	0	5506	7.1655	0	0	0	-62.8454	3.12791	768.404	59.11	18.2144	19.9684	8.39117	70.4117	0.460688	10.65	-0.060067	3.17283	6.58351	5.25	5.19841	18.2144	4.69974	-0.19156	0.653897	0.258023	-0.04076	0.139135	2.44	6.52	11.28	13	14.47	16.85	18.83	20.66	22.58	23.65	24.86	28.18	31.06	38.54	0.469302
TRANSECTO-07	0007	6270	168	5	0	0	0	6443	7.73174	0	0	0	-62.6964	-0.218173	833.318	53.81	15.5291	16.7798	8.04923	64.79	0.518332	10.93	0.003648	2.78573	6.47195	5.39	5.33016	15.5291	4.55483	-0.115544	0.4961	0.293309	-0.025367	0.108917	0.86	3.79	8.41	10.08	11.52	13.96	16.08	18.01	19.96	21.01	22.18	25.28	28.14	34.51	0.327225
TRANSECTO-08	0008	6492	146	0	0	0	0	6638	7.76218	0	0	0	-62.4678	1.58938	855.172	50.03	18.2662	-0.005556	8.83415	78.0423	0.483633	12.14	-0.515384	2.51483	7.20771	5.65	20.0056	18.2662	4.96727	-0.659473	0.449272	0.271937	-0.132764	0.090446	0.09	3.97	10.36	12.69	14.62	17.62	20	22.03	23.89	24.83	25.81	28.23	30.22	34.41	0.476019
TRANSECTO-09	0009	5287	461	50	1	0	0	5799	7.02125	1	0.00121077	0	-62.21	1.93492	825.921	61.03	17.4364	-0.389048	9.51411	90.5183	0.545647	13.39	-0.054104	2.56261	7.7386	6.53	18.669	17.4364	5.40649	-0.184254	0.491793	0.310069	-0.03408	0.090963	0	3.12	8.54	10.7	12.59	15.74	18.28	20.55	22.84	24.09	25.49	29.19	32.15	38.44	0.324025
TRANSECTO-10	0010	5718	188	7	0	0	0	5913	7.44594	0	0	0	-59.8245	1.27529	794.124	56.73	13.1784	-0.098095	9.2133	84.8849	0.699122	14.94	0.312277	2.38933	7.77541	7.46	13.1081	13.1784	5.25837	0.323029	0.179585	0.399015	0.061431	0.034152	0	0.24	3.67	5.19	6.71	9.92	13.01	15.88	18.7	20.13	21.62	25.28	28.34	35.02	0.306613
TRANSECTO-11	0011	4016	1296	114	4	0	0	5430	6.65691	4	0.0049038	0	-60.8862	1.8965	815.694	65.06	18.4356	-0.111746	11.39	129.733	0.617828	17.19	0.064123	2.24008	9.45374	8.56	18.7917	18.4356	6.52561	0.037897	0.369435	0.353968	0.005807	0.056613	0	1.16	7.17	9.79	11.95	15.55	18.68	21.8	25.19	26.98	28.87	33.34	36.72	43.07	0.34137
TRANSECTO-12	0012	4887	1005	75	5	0	0	5972	7.23756	5	0.00605958	0	-60.2895	0.0709471	825.14	63.35	20.9592	22.8827	9.60763	92.3065	0.458397	12.92	-0.220365	2.71255	7.71046	6.36	6.2627	20.9592	5.43262	-0.338917	0.613299	0.2592	-0.062386	0.112892	2.92	6.98	12.65	14.75	16.54	19.45	21.87	24.1	26.4	27.67	29.07	32.62	35.5	41.25	0.484547
TRANSECTO-13	0013	5446	413	36	1	1	0	5897	7.51161	2	0.00254761	0	-60.12	0.120382	785.051	60.02	19.6007	22.9171	8.92655	79.6832	0.455421	12.42	-0.298384	2.6335	7.24763	6.02	5.81714	19.6007	5.05054	-0.414506	0.506005	0.257672	-0.082072	0.100188	2.74	6.45	11.65	13.65	15.39	18.31	20.73	22.89	24.98	26.07	27.24	30.17	32.58	37.59	0.377493
TRANSECTO-14	0014	4641	1466	92	5	0	0	6204	7.61949	5	0.00614079	0	-59.4188	0.0899031	814.228	65.82	23.3885	25.579	9.46898	89.6616	0.404856	11.41	-0.627668	3.19031	7.38171	5.54	5.44095	23.3885	5.23662	-0.7257	0.7675	0.223897	-0.138582	0.146564	3.3	9.31	16.37	18.47	20.14	22.76	24.89	26.85	28.83	29.88	31.02	33.92	36.34	41.65	0.481151
TRANSECTO-15	0015	6457	368	24	1	0	0	6850	8.04722	1	0.00117478	0	-60.5418	-1.38914	851.226	60	20.5878	22.9722	8.58146	73.6415	0.416823	10.77	-0.466035	3.03042	6.77046	5.25	5.12778	20.5878	4.78724	-0.53375	0.643315	0.232528	-0.111494	0.134381	3.45	7.82	13.83	15.75	17.26	19.7	21.78	23.68	25.54	26.52	27.59	30.36	32.7	37.87	0.408669
TRANSECTO-16	0016	5159	632	120	3	0	0	5914	7.25336	3	0.00367942	0	-60.7203	-1.62578	815.347	64	20.9986	22.966	9.22174	85.0405	0.439159	10.98	-0.313334	3.19819	7.14716	5.37	5.27397	20.9986	5.12236	-0.449419	0.787832	0.243938	-0.087737	0.153803	2.34	7.32	13.91	15.98	17.59	20.07	22.09	23.96	25.89	26.96	28.15	31.38	34.4	42.29	0.367906
TRANSECTO-17	0017	5718	989	67	5	0	0	6779	7.58466	5	0.00559423	0	-59.2167	-1.27941	893.777	64.83	21.8606	25.26	9.37976	87.9799	0.429072	12.25	-0.461591	2.8707	7.49149	5.88	5.65	21.8606	5.25104	-0.60839	0.632836	0.240206	-0.115861	0.120516	3.11	7.72	14.07	16.26	18.06	20.96	23.33	25.44	27.46	28.51	29.62	32.49	34.91	40.39	0.53461
TRANSECTO-18	0018	6402	86	4	0	0	0	6492	8.54466	0	0	0	-62.9058	-1.36081	759.773	54.91	17.8421	20.6586	7.59188	57.6366	0.425504	9.57	-0.452773	2.96265	5.99654	4.66	4.55857	17.8421	4.24249	-0.462206	0.560007	0.23778	-0.108947	0.132	2.56	6.44	11.79	13.51	14.9	17.09	18.89	20.53	22.19	23.08	24.06	26.6	28.69	32.9	0.364405
TRANSECTO-19	0019	5044	72	1	0	0	0	5117	7.93523	0	0	0	-62.9195	-1.14195	644.846	51.34	18.2097	21.7081	7.91304	62.6163	0.43455	10	-0.601024	2.8385	6.30025	4.72	4.50809	18.2097	4.40669	-0.641009	0.537999	0.241996	-0.145463	0.122087	1.85	5.5	11.72	13.79	15.41	17.85	19.73	21.36	22.95	23.79	24.71	27.04	28.95	32.66	0.414349
TRANSECTO-20	0020	6404	117	4	0	0	0	6525	7.61117	0	0	63	-63.0449	-0.0879048	857.293	191.03	18.4833	18.0843	8.77526	77.0051	0.474766	9.35	2.6727	43.5446	6.13626	4.51	4.92571	18.4833	4.40667	-0.390382	0.75653	0.238413	-0.088589	0.171678	2.27	6.77	12.4	14.18	15.6	17.81	19.56	21.12	22.69	23.53	24.46	26.91	29.04	34.04	0.144835
TRANSECTO-21	0021	5757	122	10	0	0	0	5889	8.39185	0	0	0	-63.3989	-1.68036	701.752	54.97	17.4742	19.6119	7.94656	63.1478	0.45476	10.49	-0.308732	2.79994	6.35464	5.08	4.94191	17.4742	4.47164	-0.383069	0.527128	0.2559	-0.085666	0.117883	2.06	5.62	10.66	12.51	14.05	16.51	18.49	20.28	22.06	23	24.04	26.76	29.07	34.11	0.360358
TRANSECTO-22	0022	6664	136	5	0	0	0	6805	7.91559	0	0	1	-65.0197	0.285571	859.696	60.33	18.9075	20.2557	7.88673	62.2006	0.417122	10.03	-0.377002	2.9529	6.22974	4.96	4.91429	18.9075	4.42278	-0.385504	0.583703	0.233917	-0.087163	0.131976	3.41	7.51	12.68	14.32	15.65	17.83	19.71	21.49	23.34	24.35	25.46	28.31	30.57	34.85	0.409347
TRANSECTO-23	0023	6915	179	0	0	0	0	7094	8.38009	0	0	0	-66.1792	-0.682878	846.53	47.04	15.5296	16.1479	7.5217	56.576	0.484347	9.01	0.246906	3.3823	5.80062	4.5	4.49794	15.5296	4.18678	0.081638	0.672311	0.269601	0.019499	0.16058	2.24	5.54	9.62	10.92	12	13.86	15.57	17.22	18.96	19.93	21.03	24.49	28.67	35.95	0.400942
TRANSECTO-24	0024	7299	63	2	0	0	0	7364	8.8031	0	0	0	-64.4704	-0.739763	836.523	53.45	15.5124	-0.69254	8.78227	77.1283	0.566145	13.7	-0.1893	2.15821	7.36654	6.42	17.5025	15.5124	5.01835	-0.304996	0.249253	0.323506	-0.060776	0.049668	0.13	1.96	6.3	8.49	10.61	14.16	16.81	19.01	21.1	22.19	23.36	26.21	28.44	32.65	0.354913
TRANSECTO-25	0025	7902	0	1	1	0	0	7904	9.64573	1	0.00122036	0	-65.5362	-2.06886	819.43	35.4	7.16905	3.67444	5.02494	25.25	0.700921	7.14	0.854314	3.58827	4.06657	3.43	3.22445	7.16905	2.78331	0.453421	0.263894	0.38824	0.162907	0.094813	0.53	1.4	2.7	3.27	3.82	4.94	6.22	7.75	9.49	10.41	11.37	13.86	16.43	22.06	0.307895
TRANSECTO-26	0026	7402	10	0	0	0	0	7412	8.40409	0	0	0	-68.09	1.05861	881.952	44	14.0797	-0.135238	7.63017	58.2196	0.541928	11.16	-0.111864	2.31338	6.30234	5.54	14.6952	14.0797	4.36229	-0.155357	0.321926	0.309829	-0.035614	0.073797	0.09	2.71	7.03	8.64	10.01	12.38	14.56	16.66	18.74	19.8	20.93	23.7	25.88	29.89	0.37588
TRANSECTO-27	0027	7477	47	0	0	0	0	7524	8.49937	0	0	0	-67.3373	1.01512	885.242	49.39	19.7572	20.9783	7.53742	56.8127	0.381502	9.44	-0.431443	3.01277	5.91218	4.7	4.68825	19.7572	4.22386	-0.346544	0.58687	0.213788	-0.082045	0.138942	5.25	9.35	13.95	15.45	16.67	18.65	20.36	22.03	23.84	24.89	26.07	29.1	31.27	34.65	0.486789
TRANSECTO-28	0028	7919	21	0	0	0	0	7940	8.84505	0	0	0	-67.0123	0.737165	897.677	48.2	17.3562	18.2538	6.62482	43.8882	0.381698	8.37	-0.395211	3.13746	5.19589	4.16	4.13381	17.3562	3.70315	-0.295609	0.525431	0.213362	-0.079826	0.141888	4.78	8.38	12.22	13.5	14.57	16.35	17.92	19.43	21.01	21.87	22.81	25.26	27.27	31.26	0.460489
TRANSECTO-29	0029	7094	181	0	0	0	0	7275	8.2286	0	0	0	-66.3893	0.508782	884.112	48.06	19.6336	20.6668	7.62776	58.1828	0.388506	9.38	-0.458473	3.09004	5.96489	4.63	4.60683	19.6336	4.25564	-0.409544	0.620228	0.216753	-0.096236	0.145742	4.51	8.83	13.79	15.36	16.64	18.72	20.49	22.13	23.81	24.74	25.78	28.61	31.01	35.28	0.489376
TRANSECTO-30	0030	7341	104	0	0	0	0	7445	8.37112	0	0	0	-67.1661	0.316371	889.367	44.7	19.7878	19.6905	7.44343	55.4046	0.376163	8.97	-0.46881	3.22712	5.76	4.48	4.54048	19.7878	4.14505	-0.343821	0.638347	0.209476	-0.082947	0.154002	5.26	9.82	14.35	15.75	16.88	18.71	20.32	21.92	23.7	24.72	25.89	28.92	31.2	34.77	0.525662
TRANSECTO-31	0031	7195	168	1	0	0	0	7364	8.41421	0	0	0	-67.8897	0.388226	875.186	51.55	17.2943	-0.011428	8.65079	74.8363	0.500211	11.6	-0.283867	2.55527	6.98707	5.6	18.4214	17.2943	4.8926	-0.375794	0.516652	0.282903	-0.076809	0.105599	0.21	3.76	9.78	11.74	13.38	16.14	18.41	20.42	22.33	23.34	24.43	27.52	30.5	35.27	0.441088
TRANSECTO-32	0032	7157	59	0	0	0	0	7216	8.15537	0	0	0	-68.4482	-0.856786	884.816	46.07	14.7497	-0.172381	8.80479	77.5243	0.596948	13.58	0.067873	2.19595	7.36115	6.75	15.2824	14.7497	5.05234	0.040155	0.283458	0.34254	0.007948	0.056104	0.07	2.15	6.08	7.65	9.23	12.36	15.11	17.53	19.92	21.23	22.68	26.42	29.25	33.53	0.387198
TRANSECTO-33	0033	6037	414	1	0	0	0	6452	7.49549	0	0	0	-68.9154	-2.81866	860.784	50.78	20.2159	23.2116	8.31474	69.1349	0.411297	10.68	-0.532193	2.90108	6.60214	5.22	5.09159	20.2159	4.65286	-0.549211	0.585252	0.230158	-0.118037	0.125783	3.27	7.97	13.59	15.44	16.94	19.35	21.38	23.25	25.12	26.12	27.19	29.89	32.01	35.99	0.489663
TRANSECTO-34	0034	6928	159	0	0	0	0	7087	7.95942	0	0	0	-66.9104	-3.27912	890.392	46.64	21.3238	25.0286	7.91989	62.7247	0.371411	9.75	-0.7818	3.24356	6.22266	4.64	4.44857	21.3238	4.36565	-0.734048	0.604109	0.204732	-0.168142	0.138378	4.63	9.57	15.29	17.16	18.66	21	22.87	24.5	26.09	26.91	27.79	30	31.77	35.15	0.553742
TRANSECTO-35	0035	6428	49	0	0	0	0	6477	7.86769	0	0	0	-64.6402	-3.43424	823.241	45.8	16.1238	-0.134286	9.28008	86.1199	0.575551	14.67	-0.279446	2.0654	7.83684	6.58	18.0143	16.1238	5.28928	-0.438824	0.203855	0.328041	-0.082965	0.038541	0	1.32	5.89	8.61	11.13	15.04	17.88	20.18	22.24	23.28	24.38	27.1	29.3	33.6	0.446237
TRANSECTO-36	0036	6033	206	1	0	0	0	6240	7.73909	0	0	0	-63.5244	-3.54177	806.297	51.13	18.5662	-0.709047	9.12474	83.2609	0.49147	12.78	-0.351466	2.44105	7.45347	6.18	20.529	18.5662	5.17511	-0.470873	0.459583	0.278738	-0.090988	0.088806	0.51	4.46	10.33	12.52	14.37	17.36	19.82	22.03	24.18	25.3	26.51	29.49	31.82	36.09	0.471539
TRANSECTO-37	0037	6846	74	2	0	0	0	6922	8.32761	0	0	0	-62.7438	-2.81248	831.21	55.59	17.671	20.8848	8.26143	68.2513	0.467512	11.35	-0.40691	2.56735	6.7145	5.37	5.12524	17.671	4.66162	-0.498666	0.460346	0.2638	-0.106973	0.098752	1.45	4.87	10.27	12.28	14.02	16.85	19.06	20.93	22.7	23.63	24.65	27.26	29.42	33.62	0.462371
TRANSECTO-38	0038	7465	36	6	0	0	0	7507	8.8527	0	0	0	-61.5671	-2.72562	847.99	55.1	15.5334	-0.119683	7.70521	59.3703	0.49604	10.92	-0.184196	2.54359	6.28512	5.4	16.2897	15.5334	4.38098	-0.244602	0.396982	0.282036	-0.055833	0.090615	0.85	4.27	8.63	10.29	11.7	14.09	16.17	18.16	20.17	21.21	22.32	25.02	27.1	31.17	0.340337
TRANSECTO-39	0039	6367	142	0	0	0	0	6509	7.71274	0	0	0	-62.0127	-3.76439	843.928	48.37	16.307	-0.243334	10.401	108.18	0.637823	18.12	-0.114122	1.8535	8.98315	8.47	17.8933	16.307	5.97378	-0.209086	0.007753	0.366333	-0.035001	0.001298	0	0.66	4.36	6.72	9.32	13.94	17.65	20.76	23.52	24.84	26.2	29.35	31.64	35.56	0.413731
TRANSECTO-40	0040	5982	384	7	0	0	0	6373	7.24444	0	0	0	-69.5902	-4.53649	879.709	56.59	21.5416	24.7068	8.86132	78.523	0.411359	11.82	-0.558224	2.7948	7.12408	5.69	5.45317	21.5416	4.9676	-0.64445	0.553091	0.230605	-0.129731	0.11134	3.78	8.25	14.14	16.21	17.92	20.71	23	25.04	27.01	28.03	29.1	31.72	33.76	37.62	0.441637
TRANSECTO-41	0041	6966	135	0	0	0	0	7101	8.11824	0	0	0	-67.8898	-4.83379	874.697	50.99	21.55	24.6329	7.88741	62.2113	0.366006	9.74	-0.801829	3.37464	6.16856	4.74	4.58714	21.55	4.3455	-0.700895	0.611869	0.201647	-0.161292	0.140805	4.87	10.34	15.78	17.43	18.78	21	22.89	24.61	26.3	27.17	28.09	30.35	32.08	35.16	0.55676
TRANSECTO-42	0042	7111	133	0	0	0	0	7244	8.29435	0	0	0	-67.65	-4.62618	873.366	48.47	21.4516	24.7186	7.91667	62.6736	0.369048	9.89	-0.768758	3.26676	6.22111	4.79	4.61857	21.4516	4.37397	-0.694876	0.594757	0.203899	-0.158866	0.135977	4.92	9.99	15.51	17.23	18.64	20.92	22.82	24.55	26.24	27.12	28.05	30.3	32.04	35.18	0.512479
TRANSECTO-43	0043	6283	405	3	0	0	0	6691	7.61537	0	0	0	-68.8316	-5.89886	878.618	54.9	21.5457	24.7813	8.49557	72.1746	0.394305	10.6	-0.695225	3.0695	6.70953	5.06	4.84873	21.5457	4.70761	-0.730085	0.623959	0.218495	-0.155086	0.132543	3.62	8.7	14.94	16.95	18.57	21.1	23.12	24.91	26.65	27.55	28.52	30.97	32.94	36.8	0.542966
TRANSECTO-44	0044	5852	445	32	1	0	0	6330	7.48646	1	0.0011827	0	-66.6699	-5.75905	845.526	61.27	21.878	25.7873	8.68374	75.4074	0.396916	10.93	-0.613502	3.12042	6.84832	5.28	5.1073	21.878	4.82033	-0.668742	0.646343	0.220327	-0.138734	0.134087	3.75	9.1	15.14	17.07	18.66	21.22	23.31	25.2	27.04	28	29.02	31.6	33.67	37.95	0.453724
TRANSECTO-45	0045	6204	416	3	0	0	0	6623	7.9102	0	0	0	-66.9434	-6.47281	837.273	51.35	22.4635	25.6513	8.25443	68.1357	0.36746	10.15	-0.750181	3.30645	6.4596	4.9	4.72873	22.4635	4.55412	-0.709426	0.649717	0.202734	-0.155777	0.142666	5.09	10.57	16.29	18.1	19.58	21.96	23.9	25.65	27.35	28.25	29.21	31.63	33.58	37.23	0.536109
TRANSECTO-46	0046	6046	688	4	0	0	0	6738	7.75662	0	0	0	-67.9982	-6.71682	868.677	54.9	22.6918	26.5971	8.71934	76.0268	0.384251	11.03	-0.708001	3.08884	6.90299	5.27	5.06286	22.6918	4.83492	-0.74736	0.63037	0.213069	-0.154575	0.130379	4.1	9.84	15.88	17.86	19.51	22.17	24.31	26.17	27.96	28.89	29.9	32.43	34.44	38.13	0.512292
TRANSECTO-47	0047	5046	1123	27	0	0	0	6196	7.01746	0	0	0	-69.1798	-6.98136	882.941	57.05	21.5724	26.3471	9.85264	97.0745	0.456725	13.86	-0.290218	2.5104	8.03495	6.73	6.59286	21.5724	5.59117	-0.431228	0.531331	0.259182	-0.077127	0.09503	3.12	6.98	12.67	14.89	16.82	20.08	22.78	25.19	27.53	28.75	30.07	33.39	36.15	41.51	0.504779
TRANSECTO-48	0048	4902	973	43	9	8	3	5938	6.74102	20	0.0227047	23	-69.5478	-7.04362	880.875	554.23	21.8047	21.2165	20.3346	413.497	0.932581	12.86	19.3443	477.81	8.15795	6.39	6.43349	21.8047	5.92901	0.46481	1.2224	0.271915	0.078396	0.206173	4.59	8.42	13.08	14.81	16.37	19.17	21.7	24.05	26.41	27.67	29.06	32.71	35.81	42.23	0.064525
TRANSECTO-49	0049	4737	1340	16	0	0	0	6093	6.63516	0	0	0	-69.0916	-7.86771	918.29	55.6	21.3809	25.44	10.0451	100.905	0.469818	14.75	-0.188011	2.38298	8.28717	7.25	7.13	21.3809	5.73328	-0.294646	0.466902	0.26815	-0.051392	0.081437	3.4	7.06	12.07	14.08	15.95	19.33	22.3	24.95	27.5	28.83	30.28	33.89	36.77	41.71	0.47773
TRANSECTO-50	0050	4167	1500	62	0	0	0	5729	6.52263	0	0	0	-68.6943	-8.11956	878.327	57.82	20.4975	24.0281	10.0473	100.949	0.490175	14.7	-0.031838	2.42987	8.27562	7.32	7.42809	20.4975	5.73899	-0.092285	0.483598	0.279985	-0.01608	0.084266	3.11	6.72	11.33	13.11	14.76	17.94	20.93	23.68	26.38	27.81	29.37	33.37	36.58	42.16	0.491588
TRANSECTO-51	0051	6217	446	1	0	0	0	6664	7.76286	0	0	0	-67.2302	-7.32171	858.446	53.68	21.5449	25.3383	8.78068	77.1003	0.407552	11.23	-0.655683	2.89376	7.0008	5.37	5.15175	21.5449	4.89099	-0.731316	0.591227	0.227013	-0.149523	0.120881	3.04	8.08	14.54	16.63	18.3	20.98	23.17	25.08	26.91	27.86	28.88	31.44	33.45	37.08	0.478073
TRANSECTO-52	0052	6070	551	0	0	0	0	6621	7.68729	0	0	0	-65.6568	-6.62829	861.292	50.46	22.115	26.7244	8.84194	78.18	0.399817	11.34	-0.706569	2.97172	7.04556	5.38	5.14556	22.115	4.91056	-0.784687	0.599098	0.222047	-0.159796	0.122002	3.41	8.68	15.07	17.16	18.88	21.64	23.84	25.77	27.57	28.5	29.49	31.95	33.88	37.43	0.582977
TRANSECTO-53	0053	6651	165	0	0	0	0	6816	8.27686	0	0	0	-62.7731	-5.3361	823.501	48.71	20.4055	24.7056	8.34431	69.6276	0.408924	10.7	-0.681683	2.97781	6.63892	5.14	4.95444	20.4055	4.63832	-0.708881	0.569177	0.227307	-0.152831	0.122712	2.8	7.7	13.88	15.75	17.29	19.83	21.92	23.78	25.55	26.45	27.4	29.75	31.57	35.01	0.47594
TRANSECTO-54	0054	5614	388	11	2	1	0	6016	7.9102	3	0.00394458	0	-63.0171	-6.53992	760.537	57.33	21.5536	24.0838	8.71798	76.0031	0.404479	11.18	-0.533361	2.8993	6.92863	5.44	5.29619	21.5536	4.87577	-0.592272	0.610482	0.226216	-0.121472	0.125207	3.97	8.44	14.6	16.55	18.14	20.71	22.85	24.79	26.72	27.73	28.83	31.61	33.82	38.08	0.436326
TRANSECTO-55	0055	4867	1275	5	0	0	0	6147	7.25617	0	0	0	-65.9886	-8.26997	847.141	54.82	22.6754	25.5343	9.25274	85.6131	0.408053	11.98	-0.587499	2.89284	7.37309	5.8	5.62571	22.6754	5.17133	-0.676134	0.632419	0.22806	-0.130747	0.122293	3.46	8.96	15.28	17.32	19.03	21.83	24.15	26.22	28.24	29.3	30.44	33.33	35.59	39.66	0.477323
TRANSECTO-56	0056	5506	244	8	0	0	1	5759	7.59991	1	0.00131966	11	-62.443	-7.57669	757.772	120.06	19.1331	21.0878	8.45733	71.5264	0.442027	11.03	-0.313742	2.86408	6.74269	5.43	5.35222	19.1331	4.76277	-0.38193	0.577777	0.248928	-0.080191	0.121311	2.61	6.61	12.18	13.98	15.47	17.95	20.04	21.98	23.95	25.01	26.19	29.25	31.73	36.58	0.206861
TRANSECTO-57	0057	6274	355	19	2	0	0	6650	8.03216	2	0.00241569	0	-60.9879	-7.57731	827.921	62.47	18.1657	20.5484	9.55519	91.3017	0.526003	13.79	-0.124425	2.38246	7.8622	6.84	6.79159	18.1657	5.45503	-0.214811	0.436802	0.300293	-0.039379	0.080073	0.62	3.95	9.51	11.44	13.08	16.11	18.85	21.38	23.9	25.23	26.66	30.21	32.92	37.77	0.379317
TRANSECTO-58	0058	5404	793	23	0	0	0	6220	7.4487	0	0	0	-61.0697	-7.06203	835.045	60.5	21.7401	24.2873	9.31543	86.7772	0.428491	12.34	-0.44305	2.7425	7.46776	6.03	5.8827	21.7401	5.24205	-0.547516	0.598192	0.241124	-0.104447	0.114114	3.27	7.78	14.03	16.11	17.82	20.61	22.96	25.13	27.31	28.45	29.67	32.73	35.13	39.55	0.422356
TRANSECTO-60	0060	6181	44	0	0	0	0	6225	7.89607	0	0	0	-60.6871	-5.16701	788.367	48.11	17.153	-0.616508	8.43717	71.1858	0.491877	11.74	-0.414252	2.4345	6.89056	5.58	19.1465	17.153	4.77202	-0.516259	0.415807	0.278203	-0.108185	0.087134	0.45	3.66	9.44	11.66	13.49	16.32	18.53	20.49	22.4	23.4	24.46	27.06	29.08	32.84	0.405017
TRANSECTO-61	0061	4707	1141	25	0	0	0	5873	6.64892	0	0	0	-72.0434	-6.5492	883.301	57.55	21.2359	23.1183	9.35657	87.5454	0.440601	12.86	-0.316475	2.62696	7.57177	6.35	6.25175	21.2359	5.29857	-0.406187	0.553014	0.249509	-0.07666	0.10437	3.52	7.67	13.23	15.19	16.85	19.67	22.16	24.51	26.84	28.05	29.35	32.58	35.11	39.96	0.430814
TRANSECTO-62	0062	4441	1765	53	1	0	0	6260	6.72804	1	0.00107477	0	-71.6234	-5.76343	930.434	61.5	23.1304	27.2873	9.67293	93.5656	0.418191	13.07	-0.465268	2.73346	7.79697	6.34	6.1473	23.1304	5.44484	-0.596655	0.595466	0.235397	-0.109582	0.109363	4.18	8.83	14.95	17.1	18.93	21.97	24.52	26.81	29.02	30.17	31.4	34.46	36.86	41.41	0.537158
TRANSECTO-63	0063	5230	1065	16	0	0	0	6311	6.82315	0	0	0	-70.6544	-5.23738	924.94	57.82	21.5763	25.4289	9.35054	87.4325	0.433371	12.72	-0.417984	2.6593	7.55522	6.21	6.03889	21.5763	5.27749	-0.526606	0.558675	0.244597	-0.099783	0.10586	3.34	7.71	13.61	15.68	17.42	20.33	22.81	25.06	27.25	28.4	29.63	32.66	35.03	39.55	0.43165
TRANSECTO-64	0064	4308	1150	31	0	0	0	5489	6.37743	0	0	0	-71.6949	-7.33098	860.691	56.83	21.203	24.6065	9.58263	91.8269	0.451947	13.06	-0.27473	2.6244	7.73765	6.42	6.32651	21.203	5.4266	-0.379432	0.583202	0.255935	-0.069921	0.107471	3.04	7.24	12.95	14.98	16.72	19.64	22.16	24.5	26.82	28.04	29.37	32.8	35.63	41.04	0.438414
TRANSECTO-65	0065	5288	745	13	0	0	0	6046	6.52835	0	0	39	-71.5626	-7.27486	926.115	641.34	20.8039	21.6352	12.0858	146.066	0.580939	12.76	4.69501	63.293	7.90609	6.26	6.22524	20.8039	5.66614	-0.047804	0.917592	0.27236	-0.008437	0.161943	2.46	6.5	12.36	14.42	16.16	19.01	21.46	23.72	25.99	27.18	28.45	31.68	34.37	40.24	0.046341
TRANSECTO-66	0066	3827	2034	127	3	0	0	5991	6.56555	3	0.00328771	0	-71.5734	-8.3733	912.49	63.83	21.4623	26.0403	10.5082	110.421	0.489609	15.55	-0.203123	2.37826	8.68571	7.52	7.25032	21.4623	5.99096	-0.362192	0.467823	0.279138	-0.060456	0.078088	2.46	6.16	11.48	13.71	15.82	19.58	22.69	25.39	27.95	29.26	30.67	34.27	37.2	42.78	0.555102
TRANSECTO-67	0067	3884	1579	33	0	0	0	5496	6.17691	0	0	0	-71.6655	-8.9488	889.765	58.57	20.9624	24.8189	10.5553	111.414	0.503536	15.84	-0.192825	2.24404	8.77697	7.69	7.41889	20.9624	6.03625	-0.339678	0.40274	0.287957	-0.056273	0.06672	2.57	5.2	10.67	13.11	15.27	18.99	22.11	24.9	27.58	28.95	30.41	34.05	36.88	41.86	0.504772
TRANSECTO-68	0068	4198	1128	13	0	0	0	5339	6.42102	0	0	0	-70.4304	-8.4592	831.488	54.95	18.4937	-0.720794	10.6863	114.197	0.577835	17.43	0.01077	2.05428	9.08946	8.65	19.6708	18.4937	6.1488	-0.026151	0.219125	0.332481	-0.004253	0.035637	0.86	3.61	7.67	9.55	11.47	15.31	18.95	22.28	25.42	26.98	28.6	32.4	35.27	40.16	0.397117
TRANSECTO-69	0069	5311	498	8	0	0	0	5817	6.54935	0	0	0	-69.4471	-9.26908	888.179	56.68	15.6643	6.00889	10.4447	109.091	0.666783	18.26	0.36283	1.92267	9.26408	8.26	6.95111	15.6643	5.94788	0.632148	-0.035077	0.37971	0.106281	-0.005897	1.74	3.57	5.72	6.64	7.57	9.67	12.96	18.87	23.22	24.9	26.51	30.2	33.03	37.94	0.331882
TRANSECTO-70	0070	5067	498	4	0	0	0	5569	6.31168	0	0	0	-69.6405	-10.3674	882.333	51.32	16.9959	-0.22	9.52047	90.6393	0.560164	14.86	0.086234	2.21946	8.03148	7.43	17.33	16.9959	5.46354	0.067787	0.293314	0.321463	0.012407	0.053686	1.28	4.13	7.92	9.4	10.82	13.83	17.11	20.15	22.9	24.26	25.72	29.48	32.45	37.48	0.429168
TRANSECTO-71	0071	4927	733	7	0	0	0	5667	6.46862	0	0	0	-68.841	-10.2536	876.076	56.05	17.0086	8.46238	10.2076	104.194	0.60014	16.46	0.186666	2.13742	8.6863	8.25	8.47762	17.0086	5.86148	0.232279	0.218872	0.344618	0.039628	0.037341	1.51	3.39	6.91	8.41	9.87	13.19	16.94	20.22	23.3	24.87	26.54	30.74	33.95	39.22	0.622351
TRANSECTO-72	0072	5038	521	1	0	0	0	5560	6.39541	0	0	0	-68.1382	-10.3485	869.374	50.05	17.0944	8.00238	9.94543	98.9116	0.581796	15.58	0.045877	5.55553	8.42643	7.78	8.95762	17.0944	5.70996	0.133773	0.267644	0.334026	0.023428	0.046873	0.67	3.63	7.77	9.23	10.56	13.44	16.96	20.25	23.29	24.81	26.44	30.41	33.37	38.15	0.937796
TRANSECTO-73	0073	3431	2034	67	0	0	0	5532	6.57406	0	0	0	-66.3924	-9.48015	841.489	58.38	21.3311	-0.559047	11.0233	121.513	0.51677	16.14	-0.170325	2.28588	9.07614	7.96	22.759	21.3311	6.30305	-0.295332	0.478787	0.295486	-0.046855	0.075961	1.26	4.94	10.97	13.42	15.6	19.23	22.2	25.01	27.95	29.56	31.27	35.4	38.35	43.21	0.421292
TRANSECTO-74	0074	5290	918	21	0	0	0	6229	7.10252	0	0	0	-64.9902	-9.29315	877.012	59.76	19.359	20.7527	9.59062	91.9801	0.49541	13.15	-0.142134	2.54193	7.75482	6.49	6.4227	19.359	5.44942	-0.239817	0.557782	0.281493	-0.044008	0.102356	1.63	5.22	10.85	12.95	14.72	17.62	20.08	22.4	24.8	26.1	27.53	31.3	34.38	39.92	0.523235
TRANSECTO-75	0075	5999	296	1	0	0	0	6296	7.51262	0	0	1	-64.8413	-11.2716	838.057	53.23	17.2564	18.0167	8.5336	72.8223	0.494518	11.54	-0.145282	2.59114	6.87707	5.7	5.68667	17.2564	4.84113	-0.220267	0.518684	0.280541	-0.045499	0.107141	1.25	4.64	9.81	11.65	13.19	15.73	17.92	19.96	22.06	23.19	24.45	27.78	30.6	35.85	0.383803
TRANSECTO-76	0076	4568	897	17	0	0	2	5484	6.87989	2	0.00250908	0	-64.4097	-11.2954	797.106	54.54	18.1677	20.3733	9.29154	86.3328	0.511432	12.57	0.05916	2.64766	7.47257	6.26	6.34333	18.1677	5.27453	-0.011855	0.583956	0.290325	-0.002248	0.110712	1.8	5.19	9.92	11.67	13.26	16.12	18.57	20.74	22.93	24.24	25.8	30.14	33.75	39.76	0.40858
TRANSECTO-77	0077	4274	1154	36	0	0	0	5464	6.94296	0	0	0	-63.1899	-10.9178	786.984	58.49	19.3376	20.8067	10.0054	100.109	0.51741	14.6	0.01371	2.40652	8.2194	7.27	7.20667	19.3376	5.71789	-0.046886	0.47301	0.295688	-0.0082	0.082725	2.26	5.24	10.01	12	13.78	16.89	19.65	22.34	25.12	26.6	28.19	32.21	35.51	41.3	0.422786
TRANSECTO-78	0078	5846	141	1	0	0	0	5988	7.65488	0	0	0	-62.8222	-12.2432	782.246	51.03	16.3293	17.7359	8.0204	64.3268	0.491165	11.14	-0.052804	2.61607	6.49945	5.53	5.48413	16.3293	4.55707	-0.124019	0.466479	0.279073	-0.027215	0.102364	1.93	4.9	9.24	10.81	12.18	14.63	16.79	18.81	20.85	21.95	23.15	26.32	29	34.34	0.387887
TRANSECTO-79	0079	4731	927	51	4	0	0	5713	7.18246	4	0.00502886	0	-62.3125	-8.86436	795.41	65.14	19.1908	16.9781	10.1591	103.207	0.529373	14.24	-0.132332	9.96327	8.26252	7	7.71191	19.1908	5.77923	-0.172366	0.535464	0.301145	-0.029825	0.092653	1.12	4.02	9.8	12.09	14.03	17.23	19.94	22.44	24.96	26.33	27.83	31.8	35.2	41.72	0.954569
TRANSECTO-80	0080	3898	1476	166	18	0	0	5558	6.79813	18	0.0220162	0	-61.8147	-10.052	817.578	65.37	21.3875	22.2843	10.3131	106.36	0.482203	13.78	-0.039232	2.73996	8.25951	6.86	6.83429	21.3875	5.84103	-0.13789	0.676875	0.273105	-0.023607	0.115883	2.7	6.75	12.59	14.62	16.34	19.24	21.84	24.35	26.96	28.4	29.99	34.31	37.96	44.76	0.416678
TRANSECTO-81	0081	3914	1393	99	2	0	0	5408	6.65135	2	0.00245982	0	-61.5826	-9.71466	813.068	62.29	20.559	20.689	10.0272	100.544	0.487728	13.07	-0.025935	2.71882	7.97794	6.52	6.53095	20.559	5.67724	-0.100639	0.689424	0.276144	-0.017727	0.121436	2.33	6.22	12.11	14.14	15.81	18.54	20.88	23.2	25.76	27.21	28.87	33.4	37	43.31	0.394939
TRANSECTO-82	0082	4944	1125	37	0	0	0	6106	7.00041	0	0	0	-60.9039	-9.62941	872.234	59.14	19.8271	19.7497	9.65849	93.2865	0.487135	13.03	-0.089567	2.60531	7.76965	6.49	6.55032	19.8271	5.48404	-0.166805	0.599807	0.276593	-0.030416	0.109373	2.19	5.85	11.52	13.5	15.14	17.87	20.29	22.65	25.15	26.53	28.05	32.01	35.29	41.02	0.413853
TRANSECTO-83	0083	5300	640	19	1	0	0	5960	7.23809	1	0.00121445	0	-61.5976	-10.4661	823.421	57.15	16.9156	17.469	9.66651	93.4414	0.571455	14.31	0.189157	2.47424	7.95915	7.14	7.12095	16.9156	5.51881	0.153915	0.425702	0.326255	0.027889	0.077137	1.25	3.65	7.67	9.46	11.14	14.16	16.91	19.56	22.3	23.77	25.39	29.58	33.09	39.5	0.372318
TRANSECTO-84	0084	5949	264	4	1	0	0	6218	7.53851	1	0.00121237	0	-61.153	-11.0779	824.832	51.57	16.5108	17.9357	8.63582	74.5773	0.523039	12.04	0.030159	2.55122	7.00625	5.98	5.95572	16.5108	4.91641	-0.043168	0.478182	0.297769	-0.00878	0.097262	1.48	4.16	8.65	10.43	11.96	14.58	16.86	19	21.23	22.47	23.88	27.58	30.54	36.1	0.404364
TRANSECTO-85	0085	4704	947	53	2	0	0	5706	6.99193	2	0.00245073	0	-60.2703	-5.93901	816.084	61.67	21.6367	23.8744	9.24734	85.5132	0.427392	11.68	-0.35593	2.94148	7.29377	5.77	5.68556	21.6367	5.18391	-0.438654	0.696033	0.239589	-0.084618	0.134268	3.31	8.16	14.35	16.28	17.85	20.39	22.58	24.67	26.8	27.96	29.23	32.57	35.36	40.93	0.46199
TRANSECTO-86	0086	5970	492	33	0	0	0	6495	7.9822	0	0	0	-58.9167	-5.41637	813.686	58.27	20.8694	22.3698	8.60565	74.0571	0.412357	10.86	-0.440864	2.99824	6.7786	5.37	5.31984	20.8694	4.8141	-0.467924	0.651499	0.230678	-0.097199	0.135331	3.52	8.54	14.19	15.96	17.41	19.78	21.81	23.75	25.74	26.82	28	31.02	33.44	38.06	0.520444
TRANSECTO-87	0087	5730	601	18	0	0	0	6349	7.81552	0	0	0	-58.7781	-6.7974	812.358	58.78	21.2945	24.5816	9.10699	82.9373	0.427669	11.93	-0.535387	2.78733	7.29413	5.76	5.54841	21.2945	5.10319	-0.641604	0.590043	0.239649	-0.125726	0.115622	2.7	7.41	13.83	15.93	17.65	20.45	22.75	24.82	26.83	27.86	28.97	31.75	33.97	38.24	0.46064
TRANSECTO-88	0088	5353	726	36	2	0	0	6117	7.43327	2	0.00243037	1	-59.3931	-7.2369	822.922	63.42	18.3793	22.0283	10.1666	103.36	0.553155	14.83	-0.11033	2.34813	8.37125	7.23	7.03825	18.3793	5.80138	-0.236615	0.433188	0.315647	-0.040786	0.07467	0.05	2.87	8.59	11	13.08	16.49	19.31	21.9	24.47	25.83	27.29	30.99	33.96	39.78	0.447286
TRANSECTO-89	0089	4785	932	74	4	0	0	5795	7.06993	4	0.00488002	0	-60.0004	-7.40208	819.668	62.39	20.1706	24.09	10.3787	107.717	0.514546	15.08	-0.16484	2.39944	8.54436	7.45	7.3	20.1706	5.91878	-0.301731	0.469192	0.293437	-0.050979	0.079272	1.08	4.68	10.68	12.88	14.77	18.08	21.04	23.81	26.55	27.96	29.44	32.98	35.73	41.39	0.387592
TRANSECTO-90	0090	4545	1320	17	0	1	0	5883	7.00286	1	0.00119036	16	-59.5574	-8.75329	840.085	222.88	20.1957	18.2311	11.9583	143.001	0.59212	14.29	3.36742	42.4639	8.48165	7.14	7.36111	20.1957	6.01611	0.189927	0.791543	0.29789	0.03157	0.131571	2.22	5.71	10.91	12.88	14.58	17.51	20.17	22.81	25.63	27.17	28.84	33.03	36.26	42.2	0.119644
TRANSECTO-91	0091	4866	979	101	3	0	0	5949	7.0974	3	0.00357912	0	-58.7721	-8.09771	838.195	64.05	18.2233	18.7094	9.91076	98.2232	0.543851	13.62	0.328448	2.84662	7.97125	6.81	6.84063	18.2233	5.60823	0.288265	0.606499	0.307751	0.0514	0.108145	2.33	5.2	9.35	11.04	12.57	15.33	17.89	20.42	23.13	24.66	26.39	31.24	35.6	43.29	0.390359
TRANSECTO-92	0092	5352	430	22	1	0	0	5805	7.37325	1	0.00127015	0	-64.1708	-7.66397	787.306	65.12	18.8764	20.7143	9.24032	85.3835	0.489516	13.23	-0.073942	2.54202	7.54492	6.55	6.45571	18.8764	5.2608	-0.168165	0.484777	0.278697	-0.031966	0.092149	2.45	5.74	10.47	12.32	13.99	16.91	19.46	21.86	24.28	25.55	26.93	30.36	33.16	39.12	0.371861
TRANSECTO-93	0093	4053	1469	124	16	0	0	5662	6.83139	16	0.0193045	0	-60.1187	-9.12923	828.821	66.63	18.2921	16.2363	10.7822	116.255	0.589445	15.42	0.37302	2.66258	8.79547	7.69	7.65365	18.2921	6.12365	0.429901	0.542263	0.334771	0.070203	0.088552	1.54	4.2	8.42	10.14	11.73	14.7	17.57	20.51	23.74	25.56	27.62	33.12	37.38	44.55	0.39098
TRANSECTO-94	0094	4842	966	55	1	0	0	5864	7.04664	1	0.00120168	0	-59.8901	-10.2974	832.17	62.06	18.4293	19.3695	9.73625	94.7945	0.528302	13.68	0.083294	2.60079	7.90472	6.8	6.77952	18.4293	5.53904	0.005671	0.542286	0.300556	0.001024	0.097902	1.61	4.77	9.58	11.45	13.12	16.1	18.75	21.21	23.74	25.13	26.67	30.8	34.42	41.24	0.464654
TRANSECTO-95	0095	7192	35	0	0	0	0	7227	8.77358	0	0	0	-59.7904	-11.7903	823.723	47.87	15.5904	16.7938	7.58503	57.5326	0.486519	10.2	-0.226436	2.56517	6.11411	4.99	4.92381	15.5904	4.29754	-0.28021	0.450973	0.275653	-0.065202	0.104938	1.47	4.07	8.82	10.72	12.2	14.5	16.38	18.15	19.95	20.92	21.99	24.77	27.1	31.6	0.35698
TRANSECTO-96	0096	7561	11	0	0	0	0	7572	9.06296	0	0	0	-58.8238	-12.0083	835.489	43.79	15.1224	14.6948	7.12822	50.8115	0.471367	9.58	-0.242405	2.57643	5.74313	4.76	4.94476	15.1224	4.04313	-0.24613	0.42992	0.26736	-0.060876	0.106333	1.61	4.59	9.07	10.64	11.88	13.87	15.65	17.42	19.25	20.22	21.28	23.98	26.06	29.62	0.390052
TRANSECTO-97	0097	5045	665	14	0	0	0	5724	7.29954	0	0	0	-58.2573	-10.6463	784.159	54.82	17.5046	20.3586	9.168	84.0523	0.523747	12.97	0.087239	2.60536	7.45756	6.42	6.45143	17.5046	5.21464	0.002106	0.505989	0.2979	0.000404	0.097032	1.77	4.78	9.05	10.82	12.43	15.32	17.87	20.22	22.55	23.79	25.17	29.05	32.56	39.24	0.432811
TRANSECTO-98	0098	5072	773	107	10	0	0	5962	7.05478	10	0.0118329	0	-58.5042	-9.02556	845.1	65.33	17.9357	18.549	9.80822	96.2013	0.546855	13.3	0.237468	2.86857	7.86511	6.64	6.62905	17.9357	5.55108	0.151128	0.61097	0.309499	0.027225	0.110063	1.38	4.42	9.22	11.07	12.67	15.42	17.9	20.33	22.92	24.37	26.01	30.54	34.49	42.31	0.356755
TRANSECTO-99	0099	5540	677	96	9	0	0	6322	7.54091	9	0.0107352	0	-58.0354	-8.85148	838.36	68.22	15.8133	16.0003	9.67917	93.6864	0.612089	14.15	0.522079	3.07588	7.84299	7.09	7.10032	15.8133	5.45432	0.468943	0.49562	0.344919	0.085976	0.090868	1.46	3.77	6.51	7.88	9.47	12.67	15.43	17.94	20.56	22.03	23.72	28.5	32.88	41.84	0.346876
TRANSECTO-100	0100	4798	1067	117	11	1	0	5994	7.12089	12	0.014256	0	-57.7841	-9.13325	841.748	73.93	18.4999	20.3078	10.3376	106.867	0.558793	14.7	0.260719	2.7145	8.40767	7.34	7.44222	18.4999	5.87376	0.218023	0.547568	0.317502	0.037118	0.093223	1.73	4.54	8.94	10.75	12.43	15.57	18.42	21.13	23.9	25.45	27.23	32.05	36.07	43.59	0.37649
TRANSECTO-101	0101	6418	184	4	0	0	0	6606	7.86076	0	0	0	-56.9003	-9.7815	840.377	54.73	14.5215	15.2792	7.85636	61.7223	0.541017	10.98	0.291742	2.85783	6.34846	5.49	5.49921	14.5215	4.44977	0.178206	0.458494	0.306427	0.040048	0.103038	1.79	4.08	7.42	8.77	10.01	12.27	14.38	16.45	18.59	19.75	21.04	24.67	27.88	34.36	0.449952
TRANSECTO-102	0102	6845	79	2	0	0	0	6926	8.23774	0	0	0	-57.2212	-10.5664	840.764	51.08	14.9656	-0.404444	8.09234	65.486	0.540728	11.64	0.049408	2.47242	6.6424	5.82	15.4544	14.9656	4.61912	-0.001756	0.393393	0.308649	-0.00038	0.085166	0.54	3.6	7.73	9.19	10.46	12.76	15.05	17.33	19.61	20.83	22.15	25.45	28.04	32.91	0.376479
TRANSECTO-103	0103	6655	17	0	0	0	0	6672	8.18595	0	0	0	-56.6177	-11.3054	815.055	43.38	15.0007	-0.582381	8.14854	66.3987	0.543209	12.14	-0.231487	2.21344	6.78049	5.85	16.6224	15.0007	4.65208	-0.315205	0.282604	0.310123	-0.067756	0.060748	0.36	2.12	7	9.08	10.81	13.66	16.04	18.17	20.2	21.22	22.3	24.9	26.95	30.9	0.415945
TRANSECTO-104	0104	6736	73	3	0	0	0	6812	8.26599	0	0	0	-57.3649	-7.94918	824.1	54.58	16.7114	18.2543	7.63085	58.2298	0.456625	10.13	-0.230232	2.72325	6.10387	4.99	4.92571	16.7114	4.31206	-0.267817	0.505547	0.25803	-0.062109	0.11724	2.18	5.59	10.24	11.85	13.24	15.53	17.42	19.16	20.97	21.98	23.1	26.02	28.4	32.84	0.354659
TRANSECTO-105	0105	5547	511	63	0	0	0	6121	7.90367	0	0	0	-56.9097	-8.05019	774.45	59.65	16.5658	-0.099206	9.80881	96.2128	0.592111	13.54	0.292308	2.81049	7.9117	6.76	16.6892	16.5658	5.55552	0.217456	0.559291	0.33536	0.039142	0.100673	0.16	2.86	7.59	9.4	11	13.93	16.59	19.03	21.52	22.94	24.57	29.21	33.33	41.65	0.3247
TRANSECTO-106	0106	6805	145	1	0	0	0	6951	8.48973	0	0	0	-55.9648	-8.49942	818.754	52.01	15.6686	16.6376	8.05733	64.9205	0.514235	11.15	0.005825	2.65413	6.50615	5.55	5.52762	15.6686	4.57634	-0.0633	0.478905	0.292071	-0.013832	0.104648	0.85	4.43	8.58	10.1	11.47	13.87	15.96	17.97	20.09	21.25	22.54	25.87	28.62	34	0.363993
TRANSECTO-107	0107	4452	1526	78	0	0	0	6056	7.05713	0	0	0	-56.0916	-6.85049	858.139	60.15	20.4135	22.3841	10.2	104.04	0.49967	14.61	0.018404	2.46949	8.33933	7.29	7.28587	20.4135	5.82101	-0.032067	0.529353	0.285155	-0.005509	0.090938	2.86	6.3	11.16	13.07	14.79	17.85	20.66	23.37	26.16	27.68	29.34	33.64	37.1	42.95	0.582468
TRANSECTO-108	0108	4391	1589	73	3	0	0	6056	7.32338	3	0.00362783	0	-57.2509	-6.82614	826.941	69.52	23.1724	25.6889	9.70768	94.2391	0.418934	13.18	-0.319365	2.75468	7.8083	6.52	6.40889	23.1724	5.48314	-0.411701	0.617903	0.236624	-0.075085	0.112691	4.84	9.5	15.01	16.97	18.65	21.54	24.08	26.49	28.89	30.15	31.5	34.86	37.59	42.95	0.530038
TRANSECTO-109	0109	4098	1558	124	3	0	0	5783	6.99009	3	0.00362619	0	-56.4139	-5.87269	827.314	63.7	21.1076	20.0929	10.0112	100.223	0.474291	13.82	0.0012	2.66342	8.0823	6.9	6.98714	21.1076	5.68596	-0.053014	0.614837	0.26938	-0.009324	0.108133	3.44	7.55	12.48	14.27	15.86	18.67	21.27	23.87	26.6	28.09	29.72	33.9	37.36	43.84	0.48838
TRANSECTO-110	0110	5245	812	54	2	0	0	6113	7.43967	2	0.00243405	0	-56.672	-4.6066	821.677	504.06	19.8134	17.8625	9.21347	84.8881	0.465012	12.37	0.019794	6.10473	7.37311	6.18	6.51254	19.8134	5.21205	-0.121125	0.610735	0.263057	-0.023239	0.117177	3.14	7.1	12.05	13.78	15.25	17.81	20.13	22.41	24.83	26.15	27.61	31.32	34.45	40.83	0.06725
TRANSECTO-111	0111	4486	1361	56	4	0	0	5907	7.35808	4	0.00498262	0	-56.2186	-3.42856	802.791	66.81	21.0578	22.1878	9.87171	97.4507	0.468792	12.91	-0.262752	2.69618	7.88133	6.38	6.35222	21.0578	5.57534	-0.378762	0.655936	0.264764	-0.067935	0.11765	1.93	6.28	12.81	14.99	16.75	19.59	21.97	24.24	26.61	27.9	29.34	33.08	36.08	41.67	0.430376
TRANSECTO-112	0112	5677	627	109	3	0	0	6416	7.701	3	0.00360084	0	-57.7387	-2.01382	833.139	62.09	21.3125	24.2167	9.20979	84.8203	0.432132	10.41	-0.501174	3.32973	7.07531	5.01	4.85667	21.3125	5.05709	-0.655583	0.826281	0.237283	-0.129637	0.163391	1.87	6.61	14.7	16.83	18.44	20.89	22.83	24.58	26.31	27.24	28.28	31.09	33.79	41.77	0.606926
TRANSECTO-113	0113	4571	1505	110	6	2	0	6194	7.6055	8	0.00982306	0	-57.967	-1.62666	814.411	62.96	24.5111	27.4184	9.16686	84.0313	0.373988	10.71	-0.616061	3.48184	7.04517	5.24	5.13841	24.5111	5.04208	-0.645793	0.828161	0.205706	-0.128081	0.16425	5.25	11.69	17.96	19.85	21.37	23.79	25.8	27.67	29.55	30.56	31.68	34.67	37.3	43.18	0.553543
TRANSECTO-114	0114	5313	720	40	1	0	0	6074	7.49138	1	0.00123335	0	-56.5107	-1.10892	810.798	62.6	20.1864	21.7314	9.4052	88.4579	0.465918	12.05	-0.328909	2.74603	7.47786	5.89	5.83143	20.1864	5.29146	-0.452448	0.645494	0.26213	-0.085505	0.121988	1.76	5.59	12.38	14.61	16.37	19.09	21.3	23.36	25.51	26.66	27.95	31.31	34.12	39.72	0.406968
TRANSECTO-115	0115	3528	2017	172	21	0	0	5738	7.07091	21	0.0258782	0	-55.9669	-0.621029	811.494	69.01	23.3676	27.5662	10.7238	115	0.458917	14.2	-0.363534	2.68912	8.61217	6.87	6.66381	23.3676	6.04002	-0.57966	0.675218	0.258478	-0.09597	0.111791	2.5	6.74	14.19	16.75	18.84	22.16	24.86	27.29	29.68	30.95	32.33	35.87	38.84	44.96	0.423124
TRANSECTO-116	0116	4556	2377	205	13	0	0	7151	7.82247	13	0.0142207	0	-57.8556	1.23297	914.161	69.63	24.0198	26.9583	9.93447	98.6938	0.413595	12.01	-0.555642	3.14583	7.76216	5.79	5.62175	24.0198	5.50197	-0.723579	0.798658	0.22906	-0.131513	0.145159	3.19	8.93	16.46	18.75	20.56	23.38	25.63	27.66	29.68	30.76	31.94	35.01	37.64	43.93	0.474052
TRANSECTO-118	0118	4313	1435	115	4	0	0	5867	7.24757	4	0.00494124	0	-56.6671	-0.0509936	809.513	62.63	23.0353	26.5805	9.83345	96.6967	0.426885	13.07	-0.432817	2.80195	7.89453	6.26	6.00952	23.0353	5.51931	-0.607348	0.638007	0.239602	-0.110041	0.115595	3.69	8.35	14.67	16.95	18.87	22.03	24.58	26.8	28.93	30.02	31.21	34.24	36.82	42.66	0.581585
TRANSECTO-120	0120	3221	2925	199	4	0	0	6349	7.40707	4	0.00466661	25	-54.1578	1.77649	857.154	222.55	25.0583	26.3754	11.4454	130.996	0.456749	13.38	1.71387	26.7383	8.39176	6.56	6.5346	25.0583	5.98128	-0.436586	0.886205	0.238694	-0.072992	0.148163	4.14	9.53	16.57	18.81	20.66	23.66	26.2	28.56	30.92	32.19	33.56	37.09	39.96	45.73	0.201021
TRANSECTO-121	0121	2678	3319	327	6	0	0	6330	7.33224	6	0.00694999	0	-53.2812	1.71257	863.311	223.53	24.3986	24.5379	11.2907	127.481	0.462761	15.55	-0.094043	5.10164	9.1088	7.62	7.83206	24.3986	6.36663	-0.482379	0.630692	0.260942	-0.075767	0.099062	3.23	7.77	14.43	17	19.16	22.69	25.63	28.35	31.09	32.55	34.14	38.03	41.04	46.46	0.205794
TRANSECTO-122	0122	1872	3142	572	26	0	0	5612	6.79072	26	0.0314609	0	-52.2356	1.89945	826.422	67.91	25.0991	27.6937	11.3846	129.609	0.453586	15.42	-0.283564	2.62529	9.17627	7.62	7.49365	25.0991	6.44667	-0.453803	0.698001	0.256849	-0.070394	0.108273	3.39	8.47	15.38	17.83	19.85	23.24	26.17	28.94	31.75	33.25	34.86	38.97	42.29	48.31	0.476191
TRANSECTO-123	0123	2155	3682	350	4	0	0	6191	7.37592	4	0.00476557	0	-51.231	2.02338	839.353	65.52	24.9153	28.256	11.0825	122.822	0.444807	14.03	-0.529463	2.78839	8.80593	6.82	6.61603	24.9153	6.20102	-0.766378	0.759047	0.248884	-0.123589	0.122407	1.83	7.46	16.07	18.72	20.78	24	26.61	29.03	31.45	32.75	34.15	37.69	40.54	45.91	0.463823
TRANSECTO-124	0124	4104	2199	123	2	0	0	6428	7.80514	2	0.00242848	0	-51.7392	1.46541	823.559	62.32	23.12	24.391	10.5179	110.626	0.454925	13.63	-0.386157	2.7196	8.3815	6.7	6.69095	23.12	5.92336	-0.537025	0.708693	0.2562	-0.090662	0.119644	1.87	7.32	14.48	16.86	18.78	21.81	24.32	26.69	29.15	30.49	31.97	35.76	38.73	43.98	0.458639
TRANSECTO-125	0125	2073	3011	451	93	19	1	5648	6.88849	113	0.137819	0	-51.7723	1.17151	819.918	85.41	25.5646	27.3071	11.353	128.89	0.44409	14.44	-0.174405	3.13662	8.93471	7.18	7.11714	25.5646	6.35872	-0.374435	0.86318	0.248731	-0.058885	0.135748	3.6	9.48	16.56	18.82	20.65	23.69	26.41	29.04	31.79	33.26	34.86	38.92	42.41	51.37	0.411434
TRANSECTO-126	0126	2238	2772	376	111	15	0	5512	6.80794	126	0.155624	0	-51.5874	0.927906	809.643	79.37	24.8802	27.6089	11.7676	138.476	0.47297	14.6	-0.242791	3.07054	9.23287	7.19	7.06111	24.8802	6.57291	-0.504039	0.900559	0.264183	-0.076684	0.137011	0.85	6.99	15.65	18.17	20.17	23.37	26.11	28.71	31.36	32.77	34.32	38.36	41.89	51.87	0.415157
TRANSECTO-127	0127	1962	3347	779	237	45	4	6374	6.96507	286	0.312521	0	-52.3916	0.722526	915.137	85.44	25.8921	28.6852	12.3901	153.516	0.478531	16	-0.135849	2.95263	9.81982	7.82	7.66476	25.8921	6.95934	-0.397017	0.888506	0.268783	-0.057048	0.127671	2.23	7.47	15.46	18.16	20.42	24.11	27.14	29.89	32.67	34.16	35.82	40.27	44.48	55.08	0.450411
TRANSECTO-128	0128	2449	2073	328	121	96	14	5081	6.29946	231	0.286395	12	-53.2653	0.747934	806.577	177.7	24.3168	23.7457	12.5589	157.725	0.516468	16.14	0.178434	3.40078	9.85446	7.89	8.17429	24.3168	7.01632	-0.09457	0.937685	0.288538	-0.013479	0.133643	1.93	6.24	13.43	16.14	18.44	22.12	25.15	27.91	30.74	32.28	33.98	38.73	43.45	59.12	0.399063
TRANSECTO-129	0129	2483	2134	609	174	35	0	5435	6.48726	209	0.249464	0	-53.9199	0.464573	837.796	80	22.9224	22.0744	13.5936	184.787	0.593028	21.21	0.245633	2.45726	11.3021	10.59	10.6156	22.9224	7.76519	0.310781	0.470459	0.33876	0.040022	0.060586	1.91	4.71	9.38	11.76	14.18	18.75	22.75	26.63	30.77	32.97	35.3	40.73	45.02	55.43	0.421296
TRANSECTO-130	0130	6100	569	16	0	0	0	6685	7.79799	0	0	0	-54.8915	-0.72625	857.272	56.26	18.6344	20.6314	8.936	79.852	0.479544	12.02	-0.181468	2.67359	7.18269	5.94	5.86857	18.6344	5.05871	-0.264162	0.568451	0.271472	-0.052219	0.112371	1.46	5.73	11	12.82	14.39	17.06	19.37	21.52	23.68	24.84	26.13	29.55	32.45	37.98	0.497118
TRANSECTO-131	0131	2648	2038	391	133	12	0	5222	6.44198	145	0.178875	0	-52.979	0.0200305	810.621	79.19	22.3588	23.2275	12.4256	154.397	0.555739	17.63	0.176953	2.6925	10.086	8.79	8.76746	22.3588	7.06331	0.118045	0.656984	0.315908	0.016712	0.093014	1.55	4.95	10.86	13.33	15.51	19.22	22.48	25.65	29.05	30.96	33.07	38.34	42.52	52.45	0.387463
TRANSECTO-132	0132	1147	2813	1184	132	12	0	5288	6.24313	144	0.170009	0	-52.3686	-0.0319827	847.012	77.33	26.3529	-0.050952	13.1544	173.038	0.499163	19	-0.176444	2.41653	10.8002	9.38	27.461	26.3529	7.50012	-0.381935	0.630477	0.284603	-0.050924	0.084062	2.02	7.22	14.34	17.15	19.57	23.72	27.41	30.88	34.35	36.15	38.04	42.66	46.31	53.22	0.456244
TRANSECTO-133	0133	6643	0	0	0	0	0	6643	7.8826	0	0	0	-51.7933	-0.706787	842.742	39.18	6.41161	-0.11619	7.74353	59.9623	1.20774	12.67	0.917835	2.45613	6.75698	1.88	1.99619	6.41161	4.07497	1.38958	-0.001787	0.635561	0.341004	-0.000439	0	0	0	0	0.14	0.67	1.88	5.23	10.41	12.67	14.81	19.02	21.39	25.07	0.179354
TRANSECTO-134	0134	2175	3034	374	42	0	0	5625	7.03833	42	0.0525528	0	-51.5961	-1.72331	799.196	69.48	26.0927	28.857	10.5447	111.191	0.404126	12.91	-0.461903	3.14777	8.23129	6.35	6.23699	26.0927	5.86708	-0.611812	0.85883	0.224855	-0.104279	0.146381	4.69	10.9	18.09	20.31	22.09	24.95	27.36	29.64	31.97	33.22	34.6	38.18	41.23	48.06	0.508359
TRANSECTO-135	0135	4846	935	78	6	3	2	5870	7.4496	11	0.0139601	91	-52.4041	-1.91177	787.962	585.43	20.4462	13.6395	15.4184	237.726	0.754094	15.07	13.7388	466.726	9.20196	7.39	9.95049	20.4462	6.5811	0.229006	1.01784	0.321874	0.034797	0.154661	0.37	3.59	10.08	12.56	14.63	17.98	20.87	23.56	26.22	27.63	29.16	33.03	36.28	50.65	0.482426
TRANSECTO-136	0136	4952	994	20	0	0	0	5966	7.33429	0	0	0	-55.2981	-2.70451	813.439	57.35	18.0807	-0.964286	11.1798	124.987	0.618325	17.36	-0.165045	2.05611	9.41497	8.3	20.4443	18.0807	6.39371	-0.308429	0.212187	0.353621	-0.048239	0.033187	0	0	6.12	9.43	11.97	16.07	19.48	22.49	25.34	26.79	28.29	31.87	34.62	39.88	0.358659
TRANSECTO-137	0137	3836	1272	185	19	0	0	5312	6.76	19	0.0241792	0	-53.4412	-3.08516	785.799	527.83	15.6718	6.29937	11.1223	123.707	0.709706	15.67	0.862946	7.15266	9.08296	7.24	6.85063	15.6718	6.18904	1.06698	0.538634	0.394917	0.172398	0.08703	1.01	2.86	5.96	7.17	8.3	10.55	13.15	16.43	20.48	22.84	25.5	32.02	36.88	45.18	0.049146
TRANSECTO-138	0138	4283	1491	249	3	0	0	6026	7.34229	3	0.00365531	0	-52.5496	-4.37827	820.724	63.03	16.2418	10.6586	10.6503	113.429	0.655734	14.11	0.784578	3.25418	8.49975	6.74	6.51143	16.2418	5.91277	0.945695	0.678694	0.364045	0.159941	0.114785	1.59	3.9	7.12	8.4	9.6	11.91	14.29	16.99	20.38	22.51	24.96	31.59	36.96	45.9	0.333502
TRANSECTO-139	0139	4979	1030	76	0	0	0	6085	7.4217	0	0	0	-52.492	-4.65831	819.893	60.47	15.4519	9.94302	9.7299	94.671	0.629688	12.99	0.701955	3.17882	7.77476	6.36	6.38698	15.4519	5.43056	0.747425	0.609109	0.351448	0.137633	0.112163	1.72	3.84	6.95	8.23	9.42	11.71	14.03	16.53	19.44	21.22	23.32	29.27	34.08	42.09	0.34945
TRANSECTO-140	0140	4814	769	87	2	4	3	5679	7.5358	9	0.0119426	78	-51.8903	-5.23443	753.603	174.79	15.3626	11.0281	9.9802	99.6043	0.649642	12.22	1.56025	12.1299	7.56141	6.06	6.1219	15.3626	5.35104	0.767134	0.756751	0.348316	0.143362	0.141421	1.52	3.9	7.1	8.39	9.6	11.9	14.15	16.48	19.07	20.61	22.48	28.17	33.34	43.08	0.119186
TRANSECTO-141	0141	5077	548	55	0	0	2	5682	7.3829	2	0.0025987	82	-51.3678	-5.26272	769.617	167.26	14.9516	12.5911	10.2808	105.694	0.687603	11.4	2.84562	25.48	7.20268	5.7	5.70889	14.9516	5.16182	0.790659	0.884272	0.345236	0.153175	0.17131	1.69	3.8	6.95	8.31	9.56	11.84	13.95	16.05	18.36	19.71	21.31	26.28	31.18	43	0.234092
TRANSECTO-142	0142	3090	258	7	1	0	0	3356	7.67339	1	0.00228647	0	-54.5147	-4.83452	437.355	53.76	14.5431	-0.542222	9.04999	81.9024	0.622286	13.23	0.264068	2.57948	7.4233	6.58	15.1122	14.5431	5.15167	0.206935	0.399712	0.354234	0.040169	0.077589	0	1.78	5.78	7.52	9.11	11.97	14.57	17	19.43	20.75	22.23	26.31	29.93	36.62	0.358048
TRANSECTO-143	0143	1671	964	64	0	0	0	2699	6.7912	0	0	0	-54.954	-4.59993	397.426	57.22	18.9146	18.3571	11.0153	121.338	0.582371	16.08	0.207817	2.3575	9.06168	8.04	8.03286	18.9146	6.29907	0.263905	0.482461	0.333026	0.041896	0.076593	1.01	3.9	8.66	10.6	12.36	15.55	18.5	21.48	24.78	26.68	28.85	34.2	37.93	43.59	0.436768
TRANSECTO-144	0144	3885	1820	97	9	0	0	5811	6.99017	9	0.0108263	0	-55.0333	-3.84215	831.311	65.91	21.2711	20.5678	10.3211	106.525	0.485217	14.69	-0.099386	2.50784	8.4185	7.34	7.43222	21.2711	5.88158	-0.172055	0.549858	0.276505	-0.029253	0.093488	2.5	6.9	12.23	14.16	15.86	18.86	21.62	24.4	27.32	28.85	30.48	34.44	37.42	43.08	0.56245
TRANSECTO-145	0145	5140	501	15	1	0	0	5657	7.00813	1	0.00123884	0	-54.8811	-2.97943	807.205	63.18	10.8175	-0.974762	10.9204	119.254	1.00951	19.31	0.647616	2.30531	9.49512	8.42	9.39476	10.8175	6.03033	1.31923	-0.180422	0.557461	0.218767	-0.029919	0	0	0	0	0	3.36	8.42	13.01	17.19	19.31	21.58	26.96	30.59	37.01	0.339274
TRANSECTO-146	0146	4920	1112	58	1	0	0	6091	7.23632	1	0.00118803	0	-55.4399	-5.13513	841.727	60.32	19.9636	22.6057	9.86944	97.4058	0.494371	13.77	-0.093046	2.59322	8.00134	6.81	6.72429	19.9636	5.60726	-0.19583	0.569914	0.280874	-0.034924	0.101639	1.68	5.92	11.21	13.16	14.92	17.97	20.6	23.1	25.61	26.93	28.38	32.17	35.39	41.84	0.49045
TRANSECTO-147	0147	4898	1199	130	0	0	0	6227	7.37074	0	0	0	-53.8778	-5.32726	844.827	60.42	18.5588	18.8273	10.0518	101.038	0.541619	13.74	0.314223	2.81786	8.0694	6.87	6.8973	18.5588	5.6883	0.287405	0.629957	0.306502	0.050526	0.110746	2.26	5.46	9.6	11.29	12.83	15.66	18.25	20.74	23.45	25.03	26.82	31.85	36.3	43.93	0.408907
TRANSECTO-148	0148	4758	1149	53	0	0	0	5960	7.31594	0	0	0	-54.1709	-6.15424	814.66	56.66	16.723	12.4575	9.90463	98.1016	0.592275	13.73	0.52354	2.82611	8.01497	6.8	6.74254	16.723	5.58596	0.584848	0.561207	0.334028	0.1047	0.100468	2.03	4.53	7.88	9.25	10.56	13.09	15.63	18.33	21.29	22.98	24.94	30.68	35.27	42.18	0.368984
TRANSECTO-149	0149	4276	1683	101	1	0	0	6061	7.19449	1	0.00118701	0	-54.8071	-6.72601	842.45	62.15	17.7484	13.1029	10.2982	106.053	0.580233	13.95	0.46092	2.77435	8.29862	6.92	7.09714	17.7484	5.81648	0.532557	0.618078	0.327719	0.09156	0.106263	1.91	4.83	8.69	10.22	11.61	14.18	16.74	19.46	22.44	24.17	26.25	32.34	37.02	43.52	0.439586
TRANSECTO-150	0150	5197	967	37	0	0	0	6201	7.3224	0	0	0	-54.4502	-7.07111	846.853	57.15	18.5238	17.8814	9.47202	89.7192	0.511343	12.77	0.194488	2.7255	7.60146	6.39	6.38143	18.5238	5.3706	0.161842	0.608641	0.28993	0.030135	0.113328	2.57	5.92	10.34	11.97	13.39	15.94	18.3	20.67	23.25	24.74	26.45	31.12	34.91	41.31	0.437919
TRANSECTO-151	0151	4798	1023	58	0	0	0	5879	7.24934	0	0	0	-53.9642	-6.95808	810.971	58.86	18.1501	18.9171	9.49863	90.224	0.523337	12.87	0.267933	2.80636	7.62293	6.43	6.46714	18.1501	5.37714	0.216331	0.606349	0.296259	0.040232	0.112764	2.58	5.6	9.75	11.38	12.85	15.5	17.97	20.35	22.84	24.25	25.87	30.65	34.79	41.82	0.417598
TRANSECTO-152	0152	5507	392	22	0	0	0	5921	7.37731	0	0	0	-53.3843	-7.35066	802.596	59.72	16.4516	11.4757	8.66119	75.0162	0.526464	11.76	0.147832	6.00138	6.95204	5.88	7.07428	16.4516	4.90349	0.082341	0.548555	0.298055	0.016792	0.11187	1.45	4.69	8.88	10.44	11.81	14.25	16.48	18.66	20.95	22.2	23.62	27.51	30.94	37.56	0.957292
TRANSECTO-153	0153	6284	68	5	1	0	0	6358	7.9022	1	0.00124287	0	-52.0956	-7.16926	804.587	53.12	9.8745	2.33905	7.28299	53.0419	0.737555	10.12	0.919981	3.71401	5.85486	4.88	6.16095	9.8745	4.01777	0.730639	0.38063	0.406884	0.181852	0.094737	0.65	1.66	3.29	4.09	4.91	6.64	8.5	10.52	12.84	14.21	15.82	20.24	23.75	30.42	0.351155
TRANSECTO-154	0154	4254	1376	236	3	0	0	5869	7.37758	3	0.00377113	0	-52.4301	-5.56521	795.518	62.68	16.8724	10.0371	10.4969	110.184	0.62213	14.01	0.735327	3.23538	8.383	6.84	6.98286	16.8724	5.84455	0.844818	0.6698	0.346396	0.144548	0.114603	2.24	4.64	7.76	9.05	10.28	12.7	15.26	18.03	21.19	23.06	25.24	31.59	37.32	46	0.378459
TRANSECTO-155	0155	6312	48	0	0	0	0	6360	7.73386	0	0	0	-51.4603	-7.33497	822.358	46.42	13.7434	9.96254	8.19837	67.2134	0.596533	12.68	0.331886	2.35852	6.84406	6.3	6.11746	13.7434	4.6832	0.341073	0.279206	0.340761	0.072829	0.059619	1.6	3.28	5.89	7.12	8.33	10.68	13.05	15.55	18.31	19.8	21.39	25.15	27.93	32.73	0.416697
TRANSECTO-156	0156	6841	29	0	0	0	0	6870	8.05031	0	0	0	-53.4184	-8.36036	853.383	655.4	15.9991	12.2071	8.06756	65.0855	0.504249	9.45	11.9197	782.701	5.74073	4.7	5.80715	15.9991	4.08608	-0.040188	0.542575	0.255394	-0.009835	0.132786	3.26	6.21	9.87	11.22	12.41	14.48	16.28	17.95	19.69	20.67	21.8	25.01	27.69	32.46	0.289925
TRANSECTO-157	0157	6411	165	0	0	0	0	6576	7.72325	0	0	0	-53.896	-9.20082	851.455	49.22	18.5279	19.9984	8.19339	67.1317	0.442219	10.47	-0.364284	2.78046	6.48745	5.17	5.12159	18.5279	4.61037	-0.38395	0.586288	0.248834	-0.08328	0.127167	2.2	6.47	11.87	13.69	15.17	17.49	19.38	21.14	23.05	24.16	25.4	28.49	30.86	35.09	0.466503
TRANSECTO-158	0158	6620	29	0	0	0	0	6649	8.10881	0	0	0	-53.6063	-9.13005	819.972	47.68	15.6511	14.0967	7.62925	58.2055	0.487457	10.81	-0.005678	2.55229	6.21048	5.41	5.53333	15.6511	4.34546	-0.029684	0.425541	0.277645	-0.006831	0.097928	2.09	5.52	8.97	10.32	11.52	13.66	15.7	17.77	19.95	21.13	22.4	25.56	28.04	32.4	0.409606
TRANSECTO-159	0159	6170	1	5	30	14	25	6245	7.746	69	0.0855843	504	-52.9123	-9.22409	806.222	625.85	28.7505	1.95316	82.2818	6770.3	2.86193	9.05	5.78291	36.5824	30.9224	4.5	10.5468	28.7505	19.032	14.2623	12.9204	0.661971	0.749384	0.678876	1.96	4.48	7.19	8.19	9.12	10.86	12.5	14.18	16.09	17.24	18.65	25.17	84.8	549.07	0.620219
TRANSECTO-160	0160	8125	19	5	4	19	12	8184	8.17594	35	0.0349655	320	-52.7956	-9.35187	1000.99	659.57	15.3931	-9.75571	43.4088	1884.32	2.82002	7.94	12.5065	165.074	9.25536	3.93	21.8057	15.3931	7.02943	3.49639	3.86731	0.456662	0.497393	0.55016	0.56	3.14	6.51	7.74	8.81	10.58	12.05	13.42	14.86	15.68	16.65	19.6	22.54	72.72	0.587531
TRANSECTO-161	0161	6435	0	0	0	0	0	6435	8.25466	0	0	0	-53.3167	-10.1644	779.56	39.14	11.9891	12.5763	6.33268	40.1028	0.528204	8.9	0.077279	2.56703	5.14683	4.45	4.44365	11.9891	3.60604	0.015283	0.350124	0.300777	0.004238	0.097094	0.86	3.21	6.36	7.5	8.53	10.38	12.07	13.72	15.45	16.4	17.45	20.2	22.44	26.46	0.399714
TRANSECTO-162	0162	7289	0	0	0	0	0	7289	9.45448	0	0	0	-54.1318	-10.5175	770.957	34.63	10.9209	-0.158095	6.29443	39.6198	0.576365	10.68	-0.03849	1.9977	5.43065	5.26	11.6481	10.9209	3.6183	-0.069039	0.07903	0.331319	-0.01908	0.021842	0.18	2.33	4.5	5.37	6.39	8.98	11.49	13.53	15.24	16.05	16.87	18.82	20.39	23.48	0.383378
TRANSECTO-163	0163	6848	0	0	0	0	0	6848	8.90309	0	0	0	-53.7383	-10.4929	769.171	38.63	13.6862	16.9564	6.79425	46.1618	0.496431	9.55	-0.280205	2.43089	5.55322	4.67	4.60635	13.6862	3.86152	-0.288746	0.340901	0.282147	-0.074775	0.088282	0.76	3.2	7.61	9.16	10.46	12.59	14.44	16.17	17.85	18.71	19.63	21.91	23.74	27.2	0.415425
TRANSECTO-164	0164	7123	1	0	0	0	0	7124	8.91485	0	0	0	-53.349	-10.8887	799.116	41.39	14.6835	18.5238	7.18329	51.5997	0.489207	10.45	-0.314942	2.37441	5.93979	5.09	4.97619	14.6835	4.08829	-0.33566	0.318315	0.278427	-0.082103	0.07786	0.78	3.95	8.16	9.68	11.01	13.42	15.62	17.51	19.25	20.13	21.06	23.34	25.16	28.41	0.425297
TRANSECTO-165	0165	6724	4	0	0	0	0	6728	8.49216	0	0	0	-53.9739	-11.644	792.26	42.07	15.3756	-0.444286	7.24449	52.4827	0.471168	10	-0.402358	2.57102	5.88835	4.85	16.8543	15.3756	4.09398	-0.409155	0.400713	0.266265	-0.099941	0.097878	0.57	4.39	9.14	10.7	12.05	14.42	16.41	18.15	19.83	20.7	21.63	23.93	25.75	29.23	0.461807
TRANSECTO-166	0166	6726	0	0	0	0	0	6726	8.66732	0	0	0	-52.3549	-11.6507	776.018	39.07	13.3086	16.0148	6.61734	43.7892	0.497223	9.41	-0.274943	2.42883	5.4281	4.59	4.48476	13.3086	3.76266	-0.277418	0.324097	0.282724	-0.073729	0.086135	0.4	3.33	7.36	8.79	10.03	12.2	14.09	15.77	17.38	18.2	19.09	21.33	23.12	26.43	0.432444
TRANSECTO-167	0167	6398	0	0	0	0	0	6398	8.16684	0	0	0	-51.9957	-12.3708	783.412	37.1	12.8041	-0.295556	7.26042	52.7137	0.567039	11.07	-0.035439	2.19201	6.06352	5.51	13.3856	12.8041	4.166	-0.068755	0.24136	0.325365	-0.016504	0.057936	0.14	2.1	5.84	7.31	8.62	10.94	13.09	15.21	17.32	18.38	19.49	22.18	24.24	27.73	0.422488
TRANSECTO-168	0168	6851	20	12	18	14	4	6919	8.43406	36	0.0438829	17	-52.9987	-9.84941	820.365	551.08	11.7116	3.59556	28.017	784.954	2.39224	9.14	16.6331	297.085	7.02092	4.57	6.10444	11.7116	5.21397	1.8644	1.89389	0.445196	0.357578	0.363235	0	1.72	4.19	5.24	6.21	7.98	9.7	11.48	13.36	14.38	15.48	18.48	21.37	32.93	0.124288
TRANSECTO-169	0169	8271	3	0	0	0	0	8274	8.56103	0	0	0	-51.2321	-10.605	966.472	42.33	9.70562	-0.313968	7.07778	50.095	0.729246	11.28	0.478789	2.46183	5.96649	5.61	9.34397	9.70562	4.01947	0.440168	0.15745	0.414138	0.109509	0.039172	0	0.8	2.65	3.57	4.51	6.63	9.03	11.38	13.66	14.85	16.15	19.49	22.21	27.19	0.356394
TRANSECTO-170	0170	6889	3	2	0	0	0	6894	8.3492	0	0	0	-50.5974	-9.70309	825.708	38.52	12.6847	13.5311	6.46027	41.7351	0.509296	8.9	-0.077681	2.55578	5.22537	4.39	4.34889	12.6847	3.67188	-0.119934	0.371503	0.289473	-0.032663	0.101175	0.98	3.24	6.85	8.29	9.5	11.46	13.12	14.68	16.3	17.19	18.17	20.74	22.88	26.98	0.425627
TRANSECTO-171	0171	7872	0	0	0	0	0	7872	9.96978	0	0	0	-50.0827	-9.72361	789.586	29.21	8.1538	-0.312381	4.13689	17.1138	0.507357	5.77	-0.313817	2.54791	3.37158	2.77	9.06238	8.1538	2.34035	-0.204858	0.215003	0.287026	-0.087533	0.091868	0	1.79	4.44	5.39	6.22	7.61	8.75	9.73	10.67	11.16	11.69	13.03	14.12	16.34	0.354698
TRANSECTO-172	0172	4709	1186	147	5	0	0	6047	7.2828	5	0.00602183	0	-50.3937	-6.12495	830.313	494.02	18.9238	14.35	9.97588	99.5182	0.527162	13.93	0.140279	3.03422	8.08179	6.96	7.82	18.9238	5.66699	0.065005	0.575713	0.299464	0.011471	0.101591	1.67	5.28	10.07	11.84	13.43	16.32	19.01	21.62	24.3	25.77	27.39	31.69	35.41	42.66	0.072422
TRANSECTO-173	0173	6577	65	0	0	0	0	6642	8.33945	0	0	0	-50.9684	-7.22824	796.456	50.86	8.17635	-0.757619	6.92181	47.9115	0.846565	10.19	0.877491	3.77855	5.61304	5.06	7.81762	8.17635	3.82629	0.655211	0.251233	0.467971	0.171239	0.06566	0	0	1.18	2.45	3.48	5.27	7.06	9.05	11.36	12.64	14.03	17.63	20.69	27.7	0.199331
TRANSECTO-174	0174	7528	1	0	0	0	0	7529	8.90147	0	0	0	-51.0918	-7.91935	845.815	40.36	10.5241	-0.546666	6.01096	36.1316	0.571159	9.29	0.049349	2.26512	5.03085	4.64	11.1867	10.5241	3.44686	0.004421	0.198929	0.327519	0.001283	0.057713	0.04	2.13	4.8	5.84	6.83	8.78	10.64	12.44	14.21	15.13	16.09	18.35	20.03	23.33	0.351676
TRANSECTO-175	0175	6289	109	28	0	0	0	6426	8.05667	0	0	0	-50.5647	-6.43982	797.6	59.44	8.60463	2.35889	7.13631	50.9269	0.829357	8.47	1.43847	5.7625	5.43587	4.01	4.55111	8.60463	3.76511	0.951327	0.548392	0.437567	0.252669	0.145651	0.31	1.34	2.71	3.36	4.03	5.42	6.91	8.55	10.55	11.83	13.45	18.46	23.01	31.47	0.307326
TRANSECTO-176	0176	7858	0	1	0	0	0	7859	9.52059	0	0	0	-54.4529	-12.9572	825.474	39.85	13.3146	-0.685556	6.79741	46.2048	0.510524	9.61	-0.329222	2.37857	5.5765	4.64	14.9456	13.3146	3.86046	-0.336337	0.317366	0.289942	-0.087124	0.082209	0.07	2.55	7.13	8.75	10.12	12.38	14.26	15.92	17.53	18.36	19.26	21.46	23.2	26.45	0.397333
TRANSECTO-177	0177	7663	0	0	0	0	0	7663	9.68405	0	0	0	-53.0559	-12.9205	791.301	34.67	12.1514	-0.525873	6.04442	36.535	0.497428	8.46	-0.456842	2.43271	4.95944	3.92	13.8659	12.1514	3.40875	-0.417668	0.284414	0.280524	-0.122528	0.083436	0.11	2.25	6.57	8.18	9.53	11.68	13.34	14.72	15.99	16.64	17.32	19.02	20.44	23.34	0.410969
TRANSECTO-178	0178	5704	0	1	0	0	0	5705	7.29345	0	0	0	-52.4038	-13.087	782.208	36.49	9.76427	-0.022381	7.16162	51.2888	0.733451	14.22	-0.087643	1.73766	6.31426	5.75	11.2024	9.76427	4.07382	-0.070615	-0.169334	0.417217	-0.017334	-0.041566	0	0	0	1.4	4.26	8.05	11.18	13.29	14.86	15.62	16.44	18.47	20.06	23.32	0.326129
TRANSECTO-179	0179	7252	0	0	0	0	0	7252	9.18009	0	0	0	-52.6749	-12.6678	789.971	38.99	9.22183	-0.276666	6.58052	43.3032	0.71358	10.96	0.284822	2.28701	5.60166	5.44	9.47667	9.22183	3.75743	0.218557	0.084754	0.40745	0.058167	0.022556	0	0.17	2.16	3.32	4.48	6.84	9.2	11.36	13.32	14.28	15.25	17.7	19.95	24.88	0.314097
TRANSECTO-180	0180	5235	702	18	5	0	0	5960	7.17108	5	0.00601601	0	-61.6319	-12.6033	831.116	64	18.6776	22.0286	9.85499	97.1207	0.527637	14.78	-0.110545	2.26315	8.17781	7.24	7.05143	18.6776	5.64043	-0.211477	0.383313	0.301989	-0.037493	0.067958	1.47	4.15	9.07	11.26	13.25	16.64	19.51	22.12	24.7	26.04	27.5	31.1	33.9	38.86	0.382949
TRANSECTO-181	0181	5536	695	59	0	1	0	6291	7.88673	1	0.00125365	7	-50.1488	-3.96781	797.669	185.8	12.9227	-0.739047	10.9774	120.504	0.849468	16.94	1.27381	11.0549	8.88464	8.45	12.749	12.9227	6.02099	0.882434	0.285575	0.465923	0.14656	0.04743	0	0	1.23	3.06	4.91	8.53	12.01	15.23	18.35	20	21.85	27.28	32.46	41.49	0.352738
TRANSECTO-183	0183	5235	717	51	10	1	1	6015	7.46472	12	0.0148922	0	-50.1844	-2.56278	805.79	80.11	17.5408	19.5992	9.90345	98.0782	0.564596	13.88	0.043542	2.55205	8.05792	6.85	6.80921	17.5408	5.63759	-0.05558	0.503455	0.321399	-0.009859	0.089303	0.1	2.86	8.25	10.46	12.33	15.45	18.1	20.53	22.97	24.34	25.92	30.19	33.56	39.67	0.327068
TRANSECTO-184	0184	6645	175	14	1	0	0	6835	8.15682	1	0.00119339	0	-50.033	-1.38998	837.95	57.47	16.2928	19.6697	9.30743	86.6283	0.571259	13.94	0.019244	2.37455	7.75105	6.89	6.87968	16.2928	5.32009	-0.078571	0.338404	0.326529	-0.014769	0.063609	0.48	2.53	7.32	9.27	10.88	13.94	16.93	19.53	21.95	23.21	24.55	27.95	30.69	36.61	0.463979
TRANSECTO-185	0185	6251	117	8	0	0	0	6376	7.94899	0	0	0	-49.837	-1.19029	802.114	550.3	17.4809	17.1762	8.45742	71.5279	0.48381	12.44	0.004304	11.5693	6.96118	5.95	6.30381	17.4809	4.80469	-0.2663	0.39348	0.274854	-0.055425	0.081895	2.62	5.19	9.32	11.23	12.99	15.99	18.49	20.65	22.66	23.67	24.74	27.52	30.02	35.5	0.048163
TRANSECTO-186	0186	6934	16	0	0	0	0	6950	8.65883	0	0	0	-49.0919	-1.9685	802.649	45.04	15.5158	-0.301429	7.75696	60.1704	0.49994	11.09	-0.317958	2.42403	6.38643	5.36	16.9614	15.5158	4.40367	-0.379467	0.366073	0.283819	-0.086171	0.083129	0.24	3.6	8.54	10.18	11.62	14.35	16.66	18.58	20.36	21.27	22.25	24.72	26.75	30.73	0.472876
TRANSECTO-187	0187	5757	847	75	10	0	0	6689	7.92503	10	0.0118479	0	-48.7912	-3.96145	844.035	69.11	18.6399	-1.04079	10.4064	108.294	0.558287	15.33	-0.208267	2.32351	8.60554	7.26	21.1308	18.6399	5.92001	-0.405597	0.385701	0.317598	-0.068513	0.065152	0.13	1.82	8.27	11.08	13.49	17.21	20.09	22.66	25.14	26.41	27.76	31.07	33.72	39.44	0.429007
TRANSECTO-188	0188	6082	437	47	0	0	0	6566	8.28503	0	0	0	-48.5012	-3.90584	792.514	59.53	18.3843	-0.980476	10.0985	101.979	0.549299	15.47	-0.294797	2.20998	8.46952	7.11	21.1905	18.3843	5.74406	-0.518999	0.293742	0.312444	-0.090354	0.051138	0.08	2.12	8	10.7	13.13	17.1	20.21	22.78	25.05	26.17	27.34	30.18	32.43	37.36	0.481923
TRANSECTO-189	0189	5870	532	47	1	0	0	6450	8.0308	1	0.00124508	1	-48.2464	-3.84	803.158	62.24	19.7277	15.7057	9.10087	82.8259	0.461324	12.48	-0.358494	4.50332	7.36324	6.09	7.90428	19.7277	5.1382	-0.445228	0.531502	0.260456	-0.086651	0.103441	2.02	6.23	11.88	13.87	15.55	18.39	20.85	23.09	25.25	26.35	27.52	30.41	32.79	38.09	0.912993
TRANSECTO-190	0190	5843	117	3	0	0	0	5963	7.22374	0	0	0	-47.5188	-3.28595	825.472	52.69	6.2732	-0.143968	8.25581	68.1583	1.31604	10.9	1.31629	3.86031	6.76653	1.66	1.80397	6.2732	4.1816	1.70548	0.317642	0.666581	0.407854	0.075962	0	0	0	0	0	0.53	1.66	4.64	8.61	10.9	13.47	19.54	23.7	30.5	0.344581
TRANSECTO-191	0191	4367	1766	44	0	0	0	6177	7.27564	0	0	0	-46.3902	-3.75541	848.997	59.34	20.9128	24.959	10.2577	105.219	0.490496	14	-0.352224	2.49317	8.32001	6.75	6.54095	20.9128	5.80632	-0.52861	0.564938	0.277644	-0.09104	0.097297	0.7	4.89	11.75	14.29	16.4	19.71	22.35	24.7	27.04	28.29	29.66	33.19	35.97	40.94	0.556473
TRANSECTO-192	0192	7054	0	0	0	0	0	7054	8.88284	0	0	0	-46.3765	-5.27365	794.116	36.61	4.86783	-0.137302	7.02111	49.296	1.44235	9.51	1.21891	3.06456	5.92947	0.46	0.597302	4.86783	3.45152	1.57389	0.259242	0.709047	0.456	0.07511	0	0	0	0	0	0	0.46	1.74	5.99	9.51	12.46	17.01	19.42	23.14	0.149915
TRANSECTO-193	0193	6923	10	0	0	0	0	6933	8.4845	0	0	0	-46.298	-4.90195	817.137	86.25	5.90813	-0.00873	6.70977	45.021	1.13568	9.61	1.21781	3.83336	5.43613	3.48	3.48873	5.90813	3.53165	1.1546	0.238395	0.597762	0.326928	0.067502	0	0	0	0.04	0.38	1.79	3.48	5.59	8.16	9.65	11.35	16.11	20.03	25.78	0.083379
TRANSECTO-194	0194	5548	502	5	0	0	0	6055	7.20138	0	0	0	-46.3816	-2.63362	840.811	51.7	18.8135	21.563	9.22857	85.1666	0.490529	12.72	-0.254333	2.50524	7.48851	6.2	6.06698	18.8135	5.23755	-0.358658	0.517135	0.278393	-0.068478	0.098736	1.02	5.04	10.53	12.66	14.47	17.43	19.85	22.03	24.21	25.38	26.69	30.07	32.81	37.65	0.497686
TRANSECTO-195	0195	7145	4	0	0	0	0	7149	8.68097	0	0	0	-50.1644	-0.534474	823.525	42.55	15.988	-0.231905	7.68447	59.0511	0.48064	10.58	-0.356421	2.49205	6.24025	5.1	17.2819	15.988	4.35263	-0.393567	0.422628	0.272244	-0.09042	0.097097	0.86	4.27	9.09	10.95	12.53	15.06	17.05	18.82	20.59	21.53	22.57	25.22	27.31	30.91	0.428405
TRANSECTO-196	0196	7692	61	0	0	0	0	7753	8.05779	0	0	0	-69.4077	-0.0679811	962.174	46.8	18.0254	20.2476	7.69154	59.1598	0.426706	9.75	-0.417067	2.88861	6.07825	4.83	4.78238	18.0254	4.31462	-0.394582	0.567964	0.239364	-0.091452	0.131637	2.54	6.85	12.03	13.62	14.89	16.98	18.82	20.57	22.39	23.37	24.43	27.18	29.42	33.65	0.483956
TRANSECTO-197	0197	7865	20	0	0	0	0	7885	8.99994	0	0	0	-65.8429	0.198302	876.117	43.14	17.2239	18.5073	7.08864	50.2488	0.411559	8.87	-0.448965	3.0303	5.56335	4.41	4.3827	17.2239	3.96293	-0.363736	0.554368	0.230083	-0.091785	0.139888	2.83	7.31	11.87	13.22	14.34	16.23	17.9	19.51	21.18	22.09	23.1	25.68	27.75	31.59	0.482299
TRANSECTO-198	0198	6099	977	4	0	0	0	7080	8.20124	0	0	0	-66.0529	-0.990908	863.284	53.16	20.219	17.3667	9.16741	84.0414	0.453405	12.41	-0.076886	2.58414	7.36981	6.09	6.26667	20.219	5.20578	-0.036267	0.578896	0.25747	-0.006967	0.111202	3.54	8.03	13.07	14.5	15.67	17.7	19.77	22.21	25.2	26.91	28.71	32.68	35.25	39.06	0.430284
TRANSECTO-199	0199	7443	31	0	0	0	0	7474	8.15228	0	0	0	-66.9246	-2.16322	916.799	44.29	19.9834	23.4884	7.83519	61.3903	0.392086	9.98	-0.731839	3.01804	6.23356	4.72	4.44841	19.9834	4.3412	-0.72161	0.538422	0.217241	-0.166224	0.124026	3.37	8.01	13.8	15.67	17.18	19.62	21.57	23.26	24.85	25.65	26.5	28.56	30.23	33.6	0.53631
TRANSECTO-200	0200	4189	240	15	11	7	0	4462	6.93988	18	0.0279959	0	-69.2048	-3.33646	642.951	53.39	16.3308	-0.92746	10.0912	101.832	0.617922	16.8	0.007352	2.01502	8.59106	8.24	17.8975	16.3308	5.80378	-0.033363	0.15172	0.355389	-0.005748	0.026142	0.05	1.81	5.6	7.55	9.65	13.64	16.97	19.96	22.87	24.35	25.88	29.41	31.99	36.68	0.371878
TRANSECTO-201	0201	4416	125	5	6	2	1	4555	7.18953	9	0.0142054	0	-68.846	-3.34998	633.56	47.8	11.6699	-0.111111	9.28062	86.1299	0.795258	15.39	0.531929	2.29777	7.97186	7.27	9.93111	11.6699	5.25196	0.744443	0.082054	0.450042	0.141746	0.015624	0	0.17	2.61	3.63	4.62	6.81	9.82	13.49	17.2	19.02	20.85	24.92	27.95	33.94	0.329684
TRANSECTO-202	0202	7507	2	0	0	0	0	7509	8.64585	0	0	0	-65.8919	-2.17683	868.509	41.06	8.8099	-0.024127	7.26507	52.7813	0.824649	11.26	0.714356	2.63875	6.11446	5.07	6.91413	8.8099	4.06076	0.743816	0.182382	0.460931	0.183172	0.044913	0	0.11	2.12	2.89	3.6	5.07	6.89	9.4	12.53	14.15	15.78	19.5	22.39	27.32	0.314702
TRANSECTO-203	0203	6309	299	11	1	0	0	6620	7.5299	1	0.00113745	0	-65.6887	-2.86748	879.162	63	20.5862	23.7597	8.45537	71.4933	0.41073	10.88	-0.484978	2.93427	6.71177	5.33	5.21032	20.5862	4.73255	-0.523931	0.600279	0.22989	-0.110708	0.12684	3.56	8.19	13.86	15.69	17.18	19.62	21.71	23.64	25.56	26.57	27.66	30.39	32.59	37.09	0.416671
TRANSECTO-204	0204	6270	215	5	0	0	0	6490	7.6888	0	0	0	-65.6089	-3.31497	844.085	55.15	21.2598	23.17	7.86175	61.8071	0.369794	9.73	-0.642967	3.29542	6.14516	4.76	4.66	21.2598	4.35372	-0.575588	0.628396	0.204787	-0.132206	0.144335	5.24	10.2	15.35	17	18.34	20.54	22.4	24.11	25.82	26.73	27.7	30.15	32.14	36.17	0.562651
TRANSECTO-205	0205	6389	92	6	2	4	1	6494	8.3801	7	0.00903306	1	-64.1386	-0.720161	774.932	109.59	18.3899	19.2646	7.70787	59.4113	0.419135	10.04	-0.384323	2.94806	6.13295	4.92	4.9346	18.3899	4.32652	-0.410449	0.534952	0.235266	-0.094868	0.123645	3.36	7.1	12.09	13.77	15.16	17.41	19.31	21.08	22.87	23.81	24.83	27.44	29.56	33.8	0.198664
TRANSECTO-206	0206	6659	6	0	0	0	0	6665	8.77531	0	0	0	-63.8493	-0.529052	759.517	45.06	15.661	17.909	6.86355	47.1084	0.438259	8.96	-0.434674	2.76047	5.48324	4.36	4.24095	15.661	3.85781	-0.40143	0.457163	0.246333	-0.104057	0.118503	2.15	5.25	9.96	11.54	12.84	14.92	16.6	18.14	19.68	20.5	21.41	23.73	25.57	29.07	0.36407
TRANSECTO-208	0208	6787	141	8	0	0	0	6936	8.08865	0	0	0	-63.5599	0.955801	857.498	54.49	15.2527	-0.504286	8.48469	71.9899	0.556275	12.2	-0.029727	2.53218	6.96135	6.01	16.4143	15.2527	4.82927	-0.143335	0.389063	0.316618	-0.02968	0.080564	0.07	2.5	7.38	9.21	10.75	13.47	15.91	18.12	20.28	21.41	22.62	25.66	28.18	34.02	0.388446
TRANSECTO-209	0209	5820	277	37	0	0	0	6134	7.48666	0	0	0	-62.0763	3.61134	819.324	59.1	14.4416	10.3444	8.63382	74.5428	0.597842	12.38	0.440154	2.9234	7.03578	6.14	6.30444	14.4416	4.88546	0.370806	0.437671	0.33829	0.0759	0.089586	1.06	3.33	6.67	7.97	9.15	11.42	13.75	16.18	18.85	20.35	22	26.09	29.27	36.19	0.418435
TRANSECTO-210	0210	6190	322	2	0	0	0	6514	7.47169	0	0	0	-61.9261	2.59395	871.824	52.08	15.1528	-0.497777	9.27771	86.076	0.612276	14.38	0.019319	2.21317	7.78268	7.09	16.1578	15.1528	5.31588	-0.045689	0.254982	0.350818	-0.008595	0.047966	0	1.12	5.83	7.87	9.64	12.78	15.66	18.39	20.97	22.25	23.59	26.85	29.58	35.22	0.420296
TRANSECTO-211	0211	5308	719	50	2	0	0	6079	7.26714	2	0.0023909	0	-59.9252	1.54887	836.505	61.89	18.7341	-0.855398	10.2548	105.161	0.547389	15.02	-0.201059	2.31241	8.47125	7.22	20.8554	18.7341	5.84413	-0.364889	0.410283	0.311952	-0.062437	0.070204	0	2.67	8.76	11.34	13.55	17.11	20	22.57	25.07	26.36	27.75	31.2	33.94	39.32	0.519636
TRANSECTO-212	0212	5702	361	58	7	0	0	6128	7.3087	7	0.00834871	20	-61.6224	1.9856	838.453	65.04	13.5334	-0.637302	9.2644	85.829	0.684556	13.37	0.561599	3.1418	7.52009	6.69	13.5573	13.5334	5.21587	0.494885	0.433248	0.385406	0.094881	0.083063	0	1.36	4.64	6.24	7.71	10.38	12.92	15.45	18.13	19.61	21.27	25.74	29.78	38.3	0.265556
TRANSECTO-213	0213	4871	773	181	20	0	0	5845	6.9163	20	0.0236657	0	-60.6223	1.14639	845.105	68.36	15.1314	-0.085238	11.8684	140.859	0.784354	20.11	0.406148	2.4188	10.0065	9.97	14.9352	15.1314	6.73482	0.636996	0.122003	0.445089	0.094583	0.018115	0	0	1.58	3.71	6.15	10.91	14.85	18.35	21.9	23.82	25.9	31.1	35.2	44.3	0.296384
TRANSECTO-214	0214	6814	51	4	0	0	0	6869	8.09141	0	0	0	-60.7748	0.765314	848.925	55.43	14.6413	-0.282857	8.31214	69.0917	0.567718	12.26	-0.238321	2.35276	6.8942	5.68	16.3629	14.6413	4.71611	-0.371795	0.294324	0.32211	-0.078835	0.062408	0	0.68	6.32	8.52	10.48	13.67	16.08	18.03	19.84	20.78	21.8	24.4	26.52	30.85	0.314361
TRANSECTO-215	0215	5069	133	17	9	16	14	5258	6.71259	39	0.0497891	107	-62.4868	-0.417115	783.304	1494	18.1915	13.75	25.5336	651.962	1.4036	10	-32.009	2309.08	7.3484	4.77	7.2	18.1915	5.52668	-0.084937	1.58183	0.303806	-0.015369	0.286216	1.51	5.22	11.18	13.15	14.73	17.15	19.02	20.66	22.27	23.15	24.13	26.9	29.94	57.79	0.509413
TRANSECTO-216	0216	7473	5	0	0	0	0	7478	9.0488	0	0	0	-61.0789	0.203234	826.408	44.81	7.74524	-0.65	6.82938	46.6405	0.881753	10.74	0.745815	2.7555	5.67848	5.18	7	7.74524	3.80486	0.729136	0.145301	0.491251	0.191633	0.038188	0	0	0.74	1.68	2.6	4.48	6.35	8.35	10.87	12.42	14.11	17.95	20.62	25.19	0.184673
TRANSECTO-217	0217	7263	96	3	0	0	0	7362	8.48154	0	0	0	-62.5793	-1.46487	868.003	53.4	18.0012	20.5381	7.51859	56.5292	0.417672	8.76	-0.651272	3.25028	5.82658	4.2	4.0619	18.0012	4.13578	-0.617	0.634938	0.22975	-0.149186	0.153523	1.19	6.42	12.51	14.27	15.63	17.72	19.34	20.8	22.25	23.03	23.88	26.17	28.16	32.5	0.487048
TRANSECTO-218	0218	7375	29	0	0	0	0	7404	8.90309	0	0	0	-61.6882	-2.08909	831.622	48.42	17.6654	20.3187	7.62637	58.1615	0.431711	9.42	-0.66568	2.9368	6.03272	4.46	4.27127	17.6654	4.22862	-0.657624	0.546254	0.239372	-0.155518	0.12918	1.06	5.49	11.67	13.59	15.11	17.4	19.16	20.7	22.2	23.01	23.88	26.1	27.92	31.4	0.409361
TRANSECTO-219	0219	6794	530	42	4	0	0	7370	7.69144	4	0.00417446	0	-59.2911	0.522886	958.208	62.78	15.3554	-0.950159	10.4316	108.819	0.679347	16.68	0.128896	2.28657	8.75049	8.01	17.1002	15.3554	5.95551	0.096981	0.214803	0.387845	0.016284	0.036068	0	0	3.86	6.31	8.68	12.86	16.15	18.91	21.58	22.99	24.53	28.61	32.08	38.73	0.409407
TRANSECTO-220	0220	6516	43	0	0	0	0	6559	7.61853	0	0	0	-60.1822	1.67677	860.927	48.28	12.2615	-0.242381	9.62046	92.5532	0.784606	17.41	0.233712	1.89591	8.39693	8.64	12.1824	12.2615	5.50117	0.400321	-0.128565	0.448653	0.07277	-0.02337	0	0	0.54	2.81	4.76	8.2	11.94	15.59	18.73	20.22	21.74	25.3	27.95	32.48	0.328389
TRANSECTO-221	0221	6029	210	18	0	0	0	6257	7.8051	0	0	0	-62.3796	3.24141	801.655	55.64	12.829	11.3295	7.23492	52.3441	0.56395	9.17	0.572667	3.74668	5.65578	4.57	4.60048	12.829	4.02652	0.306133	0.554172	0.313861	0.076029	0.13763	1.12	3.61	6.83	7.94	8.92	10.67	12.36	14.11	16.02	17.11	18.38	22.12	25.52	33.07	0.340558
TRANSECTO-222	0222	6854	32	3	0	0	0	6889	8.29775	0	0	0	-62.5312	-2.41826	830.225	53.78	18.0898	21.0483	7.44251	55.391	0.41142	9.26	-0.628565	3.06272	5.86513	4.48	4.34175	18.0898	4.13286	-0.583071	0.551236	0.228463	-0.141082	0.133379	2.45	6.85	12.38	14.07	15.42	17.56	19.32	20.92	22.49	23.33	24.22	26.48	28.28	31.68	0.411539
TRANSECTO-223	0223	6558	215	12	0	0	0	6785	8.0444	0	0	0	-62.4527	-3.30648	843.444	54.74	19.1127	23.507	8.73249	76.2563	0.456895	12.61	-0.295412	2.525	7.16289	6.02	5.76698	19.1127	4.95219	-0.41341	0.439066	0.259105	-0.08348	0.088661	2.96	6.28	11	12.95	14.76	17.85	20.35	22.49	24.52	25.56	26.66	29.41	31.69	36.53	0.4206
TRANSECTO-224	0224	6120	713	23	3	0	0	6859	8.0843	3	0.00353592	0	-59.0504	-2.34769	848.435	62.4	21.2805	23.2767	9.25102	85.5814	0.434718	10.95	-0.595902	3.05876	7.21544	5.27	5.19333	21.2805	5.11859	-0.709598	0.741933	0.24053	-0.138631	0.144949	1.28	6.63	14.34	16.56	18.28	20.84	22.85	24.68	26.51	27.51	28.61	31.54	34.05	39.29	0.449464
TRANSECTO-225	0225	5338	727	40	1	0	0	6106	7.15803	1	0.00117229	0	-58.7346	-1.09982	853.028	64.43	20.0613	22.0522	9.20296	84.6946	0.458743	12.08	-0.212003	2.77647	7.33955	5.97	5.89222	20.0613	5.19303	-0.307271	0.631593	0.258859	-0.05917	0.121623	2.39	6.73	12.37	14.29	15.9	18.58	20.86	23	25.18	26.37	27.69	31.17	34.14	40.14	0.418344
TRANSECTO-226	0226	6305	359	15	4	0	0	6683	8.17581	4	0.0048935	0	-58.5501	-2.77236	817.412	66.77	19.225	22.2624	9.39965	88.3534	0.488928	11.95	-0.522127	2.62689	7.5442	5.59	5.37238	19.225	5.25284	-0.711076	0.565333	0.27323	-0.13537	0.107624	0	3.14	11.17	13.9	15.92	18.86	21.09	23	24.86	25.85	26.94	29.73	32.09	36.85	0.423487
TRANSECTO-227	0227	5631	158	0	0	0	0	5789	7.06705	0	0	0	-58.0016	-3.22986	819.153	48.21	12.5969	-0.338413	9.66551	93.4222	0.767293	17.02	0.252831	2.05684	8.32065	8.41	12.9084	12.5969	5.52127	0.374712	-0.027957	0.438304	0.067867	-0.005063	0	0	1.25	3.2	5.14	9.06	12.57	15.8	18.75	20.22	21.75	25.47	28.46	34.06	0.359592
TRANSECTO-228	0228	2117	14	0	0	0	0	2131	2.92669	0	0	0	-63.2221	-3.64222	728.126	48.82	14.812	-0.393492	9.32758	87.0038	0.629731	15.37	-0.036717	2.00153	7.96458	7.45	16.0435	14.812	5.35847	-0.094107	0.119405	0.361765	-0.017562	0.022283	0	0.74	4.79	6.84	8.79	12.41	15.65	18.45	20.97	22.21	23.51	26.64	29.05	33.43	0.352845
TRANSECTO-229	0229	4347	63	0	0	0	0	4410	5.34085	0	0	0	-62.6655	-3.8943	825.712	49.64	13.8888	-0.511111	10.1399	102.818	0.730079	18.72	0.022833	1.82474	8.84832	8.69	15.6211	13.8888	5.80145	0.055015	-0.142703	0.417707	0.009483	-0.024598	0	0	1.14	3.43	5.93	11.08	15.11	18.18	20.83	22.15	23.53	26.81	29.26	33.83	0.366338
TRANSECTO-230	0230	6944	0	1	1	0	0	6946	8.2839	1	0.00119261	0	-61.7866	-4.04936	838.494	37.04	9.60536	-0.028254	6.83196	46.6757	0.711265	10.89	0.326412	2.28487	5.75277	5.45	9.34825	9.60536	3.90264	0.287658	0.141839	0.406298	0.073709	0.036344	0	0	2.67	3.77	4.87	7.11	9.32	11.41	13.53	14.66	15.88	18.93	21.31	25.56	0.353871
TRANSECTO-231	0231	8010	23	1	0	0	0	8034	9.42348	0	0	3	-61.8135	-4.77722	852.552	125.9	18.1067	20.1033	6.71369	45.0736	0.370786	7.91	-0.615457	3.8023	5.19842	3.81	3.69667	18.1067	3.69561	-0.52408	0.577373	0.204102	-0.141811	0.156232	4.18	8.16	13.15	14.68	15.88	17.75	19.23	20.56	21.88	22.59	23.37	25.45	27.31	31.35	0.175198
TRANSECTO-232	0232	6327	0	0	0	0	0	6327	7.87304	0	0	0	-60.7495	-4.49735	803.628	39.17	13.945	-0.601429	7.76146	60.2402	0.556578	12.05	-0.334849	2.12742	6.51644	5.38	16.0714	13.945	4.41522	-0.42256	0.21273	0.316618	-0.095705	0.048181	0	1.33	5.58	7.83	9.98	13.19	15.47	17.32	19.02	19.88	20.8	23.08	24.87	28.25	0.416087
TRANSECTO-233	0233	6676	81	2	0	0	0	6759	8.22291	0	0	0	-60.8653	-3.85613	821.971	52.25	17.3317	21.0222	8.33606	69.4899	0.480971	12.14	-0.298647	2.41001	6.87527	5.88	5.64222	17.3317	4.74159	-0.38158	0.380698	0.273578	-0.080475	0.080289	1.6	5	9.63	11.48	13.11	15.96	18.4	20.57	22.6	23.62	24.7	27.34	29.43	33.54	0.378789
TRANSECTO-234	0234	6612	1	0	0	0	0	6613	8.19151	0	0	0	-60.5913	-3.71236	807.3	42.09	9.32928	-0.710318	7.62439	58.1313	0.817254	14.16	0.333342	2.07812	6.56625	6.98	9.79032	9.32928	4.33635	0.424023	-0.065122	0.464811	0.097783	-0.015018	0	0	0.18	1.19	3.06	6.29	9.08	11.58	14.07	15.35	16.69	19.77	22.07	26.45	0.295317
TRANSECTO-235	0235	6327	392	0	0	0	0	6719	7.80046	0	0	0	-66.5339	-3.84436	861.359	49.72	20.8451	22.3265	8.21913	67.5541	0.394295	10.32	-0.49302	3.00117	6.47152	5.08	5.02651	20.8451	4.5941	-0.485924	0.624593	0.220392	-0.105771	0.135956	4.5	8.94	14.45	16.21	17.63	19.91	21.83	23.65	25.51	26.53	27.65	30.5	32.8	37.03	0.51479
TRANSECTO-236	0236	6620	164	2	0	0	0	6786	7.58451	0	0	0	-67.1273	-4.81248	894.718	53.14	20.0328	23.3876	8.41785	70.8602	0.420203	11.2	-0.523915	2.79045	6.7535	5.46	5.27238	20.0328	4.72543	-0.56613	0.53383	0.235885	-0.119805	0.112969	3.1	7.54	13.12	14.99	16.55	19.1	21.25	23.24	25.18	26.19	27.26	29.83	31.83	35.52	0.470115
TRANSECTO-237	0237	6535	257	10	0	0	0	6802	7.71963	0	0	0	-66.4713	-4.72615	881.131	56.73	20.9954	24.2586	8.10823	65.7434	0.386191	10.45	-0.542305	3.03892	6.43098	5.07	4.91143	20.9954	4.52427	-0.551357	0.582782	0.215489	-0.121867	0.128812	4.9	9.27	14.48	16.27	17.76	20.2	22.21	24.02	25.8	26.72	27.72	30.26	32.31	36.43	0.475955
TRANSECTO-238	0238	6694	202	4	0	0	0	6900	8.07712	0	0	0	-64.7354	-4.414	854.265	52.62	20.9555	23.4771	7.84553	61.5524	0.37439	9.59	-0.716923	3.33599	6.12173	4.66	4.51714	20.9555	4.32824	-0.643389	0.631399	0.206544	-0.148649	0.145879	4.49	9.74	15.16	16.83	18.19	20.4	22.24	23.91	25.56	26.42	27.34	29.67	31.56	35.37	0.482606
TRANSECTO-239	0239	6315	614	56	0	1	0	6986	7.68606	1	0.00110021	0	-65.4216	-5.55597	908.918	58.59	22.1499	25.4195	8.4013	70.5818	0.379293	10.17	-0.576951	3.36932	6.53263	4.92	4.79047	22.1499	4.63836	-0.598942	0.707077	0.209408	-0.129128	0.152441	5.07	10.15	15.81	17.63	19.12	21.51	23.46	25.19	26.9	27.8	28.8	31.42	33.68	39.1	0.494309
TRANSECTO-240	0240	6776	376	2	0	0	0	7154	8.0841	0	0	0	-66.3182	-6.17428	884.947	52.78	21.3384	24.9889	8.71167	75.8932	0.408262	11.12	-0.710679	2.91505	6.9534	5.23	4.95111	21.3384	4.83579	-0.797824	0.579523	0.226623	-0.164983	0.11984	2.84	7.71	14.35	16.5	18.24	20.98	23.14	24.99	26.73	27.62	28.58	30.96	32.84	36.3	0.533092
TRANSECTO-241	0241	6286	699	29	2	0	0	7016	7.83906	2	0.00223463	0	-66.9655	-6.93832	895.005	63.33	22.4623	26.0956	8.8537	78.388	0.394158	11.04	-0.697704	3.14317	6.98447	5.26	5.02445	22.4623	4.89457	-0.777599	0.653467	0.217902	-0.15887	0.133509	3.42	9.13	15.66	17.69	19.35	22.01	24.15	26.02	27.81	28.73	29.72	32.18	34.14	38.08	0.459922
TRANSECTO-242	0242	6566	440	5	0	0	0	7011	7.87003	0	0	0	-67.0362	-7.35193	890.848	53.19	22.1975	26.1335	8.4525	71.4448	0.380786	10.47	-0.758492	3.18442	6.65209	5.02	4.83349	22.1975	4.66794	-0.762575	0.635062	0.210291	-0.163364	0.136048	3.85	9.67	15.82	17.71	19.26	21.76	23.79	25.58	27.29	28.18	29.14	31.54	33.45	36.94	0.527265
TRANSECTO-243	0243	5848	766	31	2	0	0	6647	7.52287	2	0.00226354	0	-66.8041	-8.11237	883.573	60.57	21.1393	25.7419	9.52577	90.7403	0.450619	13.48	-0.360842	2.58512	7.78058	6.49	6.23809	21.1393	5.38988	-0.512229	0.503762	0.25497	-0.095035	0.093464	2.83	7.13	12.59	14.71	16.59	19.81	22.5	24.86	27.06	28.19	29.39	32.36	34.73	39.38	0.406968
TRANSECTO-244	0244	7105	81	0	0	0	0	7186	8.46667	0	0	0	-64.0222	-7.69145	848.739	49.01	17.1202	18.11	7.95403	63.2666	0.4646	10.75	-0.214458	2.59749	6.40642	5.31	5.27	17.1202	4.51037	-0.258501	0.486616	0.263453	-0.057313	0.107888	2.44	5.49	10.2	11.99	13.44	15.77	17.77	19.69	21.67	22.74	23.91	26.92	29.36	33.81	0.426648
TRANSECTO-245	0245	3739	1852	88	0	0	0	5679	6.43274	0	0	0	-68.8689	-7.50754	882.827	59.75	22.2099	26.0338	10.3111	106.319	0.464258	14.7	-0.206119	2.49324	8.43287	7.21	7.07619	22.2099	5.86606	-0.334949	0.54351	0.264119	-0.0571	0.092653	3.44	7.39	12.87	15.01	16.92	20.29	23.22	25.83	28.37	29.71	31.16	34.83	37.89	43.64	0.452129
TRANSECTO-246	0246	5215	949	18	0	0	0	6182	6.80654	0	0	0	-69.3118	-5.8323	908.244	55.01	21.6706	25.8144	9.5692	91.5696	0.441576	13.5	-0.372871	2.52869	7.81472	6.55	6.30444	21.6706	5.4221	-0.506711	0.505246	0.250206	-0.093453	0.093183	3.49	7.48	13.14	15.29	17.15	20.29	22.95	25.34	27.62	28.79	30.02	33.05	35.43	40.17	0.492474
TRANSECTO-247	0247	4688	1434	28	0	0	0	6150	6.64542	0	0	0	-71.2162	-6.50914	925.45	56.21	21.3981	24.0767	9.66333	93.3801	0.451598	13.74	-0.227464	2.50952	7.89165	6.8	6.68667	21.3981	5.49746	-0.31796	0.515249	0.256914	-0.057838	0.093725	3.73	7.63	12.84	14.79	16.5	19.5	22.18	24.72	27.22	28.53	29.92	33.34	36.04	41.09	0.484115
TRANSECTO-248	0248	5745	697	7	0	0	0	6449	7.04811	0	0	0	-70.4649	-6.94045	914.998	54.36	21.8435	24.2967	8.71144	75.8891	0.398812	11.43	-0.519619	2.8844	6.95737	5.52	5.35333	21.8435	4.87956	-0.57874	0.59091	0.223387	-0.118605	0.121099	4.75	9.08	14.63	16.62	18.28	20.97	23.17	25.14	27.05	28.05	29.13	31.88	34.12	38.51	0.50212
TRANSECTO-249	0249	4915	1223	27	0	0	0	6165	6.46136	0	0	0	-72.4582	-6.47877	954.134	55.78	20.105	23.5057	9.86328	97.2842	0.490588	14.3	-0.174207	2.36884	8.11553	7.08	6.98571	20.105	5.63138	-0.272806	0.458256	0.280098	-0.048444	0.081375	2.19	5.69	11.12	13.19	14.98	18.05	20.83	23.48	26.11	27.49	28.94	32.48	35.18	40.05	0.438543
TRANSECTO-250	0250	5008	1285	21	0	0	0	6314	6.75944	0	0	0	-72.4496	-5.95477	934.101	55.99	22.0293	26.2029	9.43842	89.0839	0.428448	13.27	-0.344372	2.56872	7.6914	6.52	6.39714	22.0293	5.35198	-0.443121	0.515205	0.242948	-0.082796	0.096264	4.47	8.3	13.79	15.77	17.48	20.45	23.07	25.49	27.84	29.04	30.31	33.44	35.87	40.37	0.475186
TRANSECTO-251	0251	5724	548	6	0	0	0	6278	6.66794	0	0	0	-72.8788	-8.25665	941.521	54.93	19.0017	19.9986	8.60029	73.965	0.452607	11.39	-0.167	2.78501	6.86125	5.66	5.62857	19.0017	4.85812	-0.22474	0.593208	0.255668	-0.046261	0.122106	2.85	6.96	11.83	13.51	14.95	17.43	19.57	21.61	23.74	24.9	26.18	29.54	32.41	38.05	0.412264
TRANSECTO-252	0252	5754	547	3	0	0	0	6304	6.82464	0	0	0	-72.5878	-8.67465	923.712	51.44	16.3449	8.6	9.358	87.5722	0.572535	14.87	0.295738	2.27845	7.91972	7.37	7.83	16.3449	5.35271	0.360104	0.26229	0.327486	0.067275	0.049001	2.57	4.72	7.44	8.64	9.84	12.45	15.59	18.81	21.93	23.51	25.16	29.14	32.28	37.77	0.362833
TRANSECTO-253	0253	4987	983	13	0	0	0	5983	6.33968	0	0	0	-72.5385	-8.8985	943.738	54.16	16.4235	6.39667	10.5651	111.622	0.643294	17.76	0.317939	2.05168	9.14519	8.55	8.45333	16.4235	6.04804	0.506741	0.114578	0.368256	0.083786	0.018945	1.22	3.47	6.28	7.46	8.65	11.31	14.85	19.24	23.38	25.22	27.02	31.15	34.2	39.33	0.385499
TRANSECTO-254	0254	4894	696	11	0	0	0	5601	6.46433	0	0	0	-68.9105	-9.12985	866.447	53.45	12.626	-0.591429	11.3451	128.712	0.898553	19.6	0.606604	2.24165	9.74622	9.2	10.5514	12.626	6.36497	1.16	-0.006466	0.504115	0.182248	-0.001016	0	0	0.72	1.99	3.38	6.51	9.96	14.1	19.06	21.59	24.09	29.57	33.36	39.23	0.316525
TRANSECTO-255	0255	4857	1022	25	0	0	0	5904	6.50485	0	0	0	-68.4133	-8.79641	907.631	59.83	18.9629	11.7792	9.54545	91.1155	0.503375	14.4	0.202403	2.438	7.95575	7.17	8.15079	18.9629	5.45063	0.228567	0.398358	0.287437	0.041934	0.073085	4.03	7.03	10.33	11.58	12.78	15.42	18.54	21.55	24.46	25.98	27.62	31.81	35.07	40.69	0.419501
TRANSECTO-256	0256	4784	624	14	0	0	0	5422	6.26715	0	0	0	-70.1643	-10.1722	865.147	54.47	17.3677	10.0719	9.49699	90.1928	0.54682	14.46	0.198587	2.33829	7.98511	7.15	8.24191	17.3677	5.4317	0.233987	0.350246	0.312748	0.043078	0.064482	2.02	5.29	8.9	10.12	11.24	13.61	16.67	20.05	23.09	24.58	26.16	30.15	33.3	38.66	0.416355
TRANSECTO-257	0257	5958	432	2	0	0	0	6392	7.5732	0	0	0	-65.7618	-8.50273	844.029	52.9	21.1992	25.106	8.97271	80.5096	0.423256	11.86	-0.568752	2.75992	7.2062	5.7	5.46603	21.1992	5.02849	-0.664815	0.563849	0.237202	-0.13221	0.112131	2.79	7.52	13.78	15.87	17.6	20.43	22.71	24.74	26.7	27.73	28.82	31.52	33.62	37.44	0.474979
TRANSECTO-258	0258	5618	708	25	5	0	0	6356	7.27898	5	0.00572607	0	-64.9746	-9.50269	873.199	67.13	19.6498	20.9268	9.36401	87.6847	0.476545	12.66	-0.193913	2.6579	7.54317	6.23	6.17683	19.6498	5.30372	-0.308762	0.570378	0.269912	-0.058216	0.107543	2.12	5.78	11.49	13.58	15.3	18.1	20.49	22.74	25.02	26.24	27.57	31.06	33.93	39.44	0.34753
TRANSECTO-259	0259	3518	1297	54	1	0	0	4870	5.68142	1	0.00116662	0	-64.4556	-9.92821	857.179	61.27	20.7285	23.3671	10.3787	107.717	0.500698	14.77	-0.168328	2.41271	8.49112	7.29	7.17714	20.7285	5.91679	-0.286224	0.51889	0.285443	-0.048375	0.087698	1.67	5.36	11.31	13.54	15.47	18.73	21.56	24.21	26.88	28.31	29.86	33.71	36.71	42.11	0.439724
TRANSECTO-260	0260	4998	844	10	0	0	0	5852	6.83883	0	0	0	-64.7114	-10.9781	855.702	53.84	18.7543	20.7352	9.71187	94.3205	0.517847	13.63	-0.047895	2.46238	7.89621	6.74	6.67476	18.7543	5.53501	-0.127353	0.523331	0.295132	-0.023009	0.094549	1.46	4.59	9.87	11.93	13.74	16.77	19.31	21.7	24.18	25.56	27.09	31.11	34.42	40.05	0.444847
TRANSECTO-261	0261	5936	432	1	0	0	0	6369	7.38286	0	0	0	-64.3944	-11.7103	862.674	51.39	18.0373	18.7595	8.86974	78.6722	0.491746	11.71	-0.208965	2.59995	7.10163	5.79	5.79048	18.0373	5.02343	-0.279486	0.565967	0.278503	-0.055637	0.112665	0.95	4.6	10.53	12.46	14.06	16.62	18.76	20.79	22.97	24.17	25.51	29.04	31.85	36.76	0.399699
TRANSECTO-262	0262	4424	1547	67	0	0	0	6038	6.95141	0	0	0	-61.7261	-10.2278	868.601	59.49	19.7673	20.2595	10.35	107.123	0.523595	14.95	0.084012	2.46312	8.47525	7.47	7.45048	19.7673	5.90869	0.050053	0.520345	0.298913	0.008471	0.088064	2.22	5.56	10.3	12.17	13.9	17.01	19.84	22.64	25.56	27.12	28.84	33.29	36.94	43.22	0.389257
TRANSECTO-263	0263	5319	577	17	0	0	0	5913	7.28451	0	0	0	-60.601	-11.1108	811.722	55.71	16.555	17.0186	9.50877	90.4168	0.574375	14.14	0.190594	2.46003	7.84252	7.06	7.05143	16.555	5.43092	0.156519	0.406017	0.328053	0.02882	0.07476	1.19	3.48	7.49	9.22	10.83	13.79	16.52	19.15	21.88	23.36	24.97	29.05	32.36	38.73	0.405662
TRANSECTO-264	0264	5697	247	1	0	0	0	5945	7.46627	0	0	0	-61.7863	-12.6464	796.247	50.84	17.8228	19.614	8.41134	70.7506	0.471942	11.37	-0.185314	2.61036	6.77505	5.57	5.46603	17.8228	4.76627	-0.265879	0.517093	0.267425	-0.055783	0.10849	2.33	5.34	10.38	12.31	13.91	16.48	18.62	20.59	22.6	23.68	24.87	28.03	30.79	36.03	0.429361
TRANSECTO-265	0265	5931	76	1	0	0	0	6008	7.71564	0	0	0	-62.3259	-12.6235	778.678	51.55	14.4529	16.1078	7.83307	61.357	0.541972	11.11	0.084709	2.53906	6.37653	5.51	5.48222	14.4529	4.4624	0.006469	0.408593	0.308754	0.00145	0.091563	1.14	3.32	7.11	8.75	10.19	12.64	14.74	16.7	18.73	19.86	21.13	24.51	27.3	32.54	0.31882
TRANSECTO-266	0266	4755	1061	42	0	0	0	5858	6.92505	0	0	0	-63.0872	-8.48979	845.914	60.58	20.4493	20.7433	9.64092	92.9473	0.471454	13.22	-0.119152	2.59713	7.78278	6.58	6.59667	20.4493	5.47679	-0.195493	0.581696	0.267822	-0.035695	0.106211	2.92	6.69	12.12	14.04	15.68	18.48	20.95	23.36	25.89	27.26	28.75	32.58	35.66	41.3	0.408364
TRANSECTO-267	0267	4838	1094	48	0	0	0	5980	7.19144	0	0	0	-61.6776	-9.52188	831.545	61.52	21.1612	23.0533	9.53625	90.94	0.450647	12.7	-0.262592	2.70449	7.64384	6.28	6.20333	21.1612	5.38998	-0.359426	0.621127	0.25471	-0.066684	0.115238	2.9	7.26	13.18	15.17	16.83	19.6	22.01	24.29	26.62	27.87	29.23	32.76	35.6	41.12	0.417118
TRANSECTO-268	0268	4594	1189	82	7	0	0	5872	6.84664	7	0.00816186	0	-62.8071	-8.81529	857.647	64.33	20.9398	23.1071	9.79564	95.9546	0.4678	13.13	-0.121363	2.69558	7.85983	6.51	6.44714	20.9398	5.54852	-0.227781	0.62831	0.264975	-0.041053	0.113239	3.08	6.75	12.5	14.57	16.28	19.13	21.59	23.94	26.37	27.7	29.17	33.04	36.28	42.5	0.398528
TRANSECTO-269	0269	3979	1660	119	0	0	0	5758	6.82053	0	0	0	-61.7276	-7.49983	844.216	59.45	22.4532	21.3167	9.9684	99.369	0.443963	13.42	-0.18721	2.68379	8.00556	6.7	6.93333	22.4532	5.64773	-0.260385	0.642589	0.251533	-0.046104	0.113778	3.97	8.42	14.15	16.08	17.7	20.45	22.95	25.49	28.11	29.5	31.03	34.89	37.98	43.66	0.461002
TRANSECTO-271	0271	4997	489	56	0	0	0	5542	6.95488	0	0	0	-57.6677	-3.28083	796.85	59.65	14.0078	-0.932857	10.888	118.549	0.777284	18.03	0.385676	2.32765	9.21275	8.96	14.5829	14.0078	6.19183	0.578358	0.111067	0.442027	0.093407	0.017938	0	0	1.7	3.86	5.94	9.92	13.65	17.04	20.21	21.89	23.83	29.04	32.75	39.53	0.258574
TRANSECTO-272	0272	6621	196	10	0	0	0	6827	8.2943	0	0	0	-57.2173	-3.56363	823.095	54.38	16.8046	-0.461905	9.60256	92.2091	0.571425	14.66	-0.21184	2.14707	8.03624	6.99	18.5419	16.8046	5.48678	-0.349446	0.269399	0.326505	-0.063689	0.0491	0	1.57	6.93	9.55	11.73	15.24	18.08	20.6	23	24.21	25.48	28.53	30.87	35.22	0.358343
TRANSECTO-273	0273	4391	1306	65	0	0	0	5762	7.11916	0	0	0	-56.3338	-3.03431	809.366	58.78	18.5181	-0.124762	10.7946	116.524	0.582922	15.49	-0.041127	2.3341	8.85609	7.59	19.4448	18.5181	6.16114	-0.13952	0.465787	0.332709	-0.022645	0.075601	0	1.66	8.09	10.72	12.91	16.42	19.32	22.01	24.74	26.21	27.85	32.16	35.76	41.93	0.34904
TRANSECTO-274	0274	4787	1095	33	3	0	0	5918	7.33595	3	0.0037188	0	-56.4796	-4.11452	806.712	67.15	20.294	22.2617	9.65876	93.2917	0.475943	13.02	-0.188743	2.62852	7.77666	6.45	6.36825	20.294	5.4749	-0.29302	0.593996	0.26978	-0.053521	0.108494	2.18	6.06	12	14.07	15.77	18.59	21.05	23.39	25.8	27.09	28.51	32.2	35.19	40.73	0.370384
TRANSECTO-275	0275	4996	855	12	1	0	0	5864	7.33567	1	0.00125097	0	-55.5536	-3.48752	799.381	57.53	19.9425	23.1838	9.61746	92.4955	0.482261	12.84	-0.33649	2.57245	7.74928	6.25	6.08619	19.9425	5.43531	-0.47078	0.576284	0.272549	-0.086615	0.106026	1.26	4.73	11.68	13.94	15.79	18.73	21.16	23.38	25.59	26.78	28.08	31.4	34.16	39.32	0.426757
TRANSECTO-276	0276	4252	1645	126	4	0	0	6027	7.38333	4	0.00490017	0	-54.9988	-3.20713	816.299	68.23	13.8995	-1.16238	12.89	166.151	0.927369	24.29	0.473193	2.04767	11.2563	12.35	13.5124	13.8995	7.23515	1.17421	-0.280303	0.520534	0.162292	-0.038742	0	0	0	0	0.95	6.78	12.35	17.28	21.94	24.29	26.72	32.4	36.38	42.99	0.366186
TRANSECTO-277	0277	3128	2213	412	9	0	0	5762	6.96798	9	0.0108837	0	-55.5385	-4.83094	826.926	63.34	20.7028	17.486	11.4264	130.563	0.551926	16.27	0.29397	2.53053	9.335	8.11	8.13603	20.7028	6.50583	0.381408	0.585263	0.314249	0.058626	0.08996	2.75	5.87	10.34	12.16	13.84	16.96	20.02	23.15	26.5	28.43	30.67	36.57	40.94	47.65	0.40962
TRANSECTO-278	0278	4186	1408	110	3	0	0	5707	6.89691	3	0.0036255	0	-55.9246	-5.85567	827.472	66.56	20.7776	20.4438	10.0539	101.082	0.483883	13.81	-0.043542	2.61873	8.11814	6.89	6.94619	20.7776	5.71295	-0.114179	0.609417	0.274957	-0.019986	0.106673	2.65	6.75	12.08	13.99	15.65	18.51	21.11	23.68	26.35	27.8	29.4	33.54	36.96	43.12	0.479982
TRANSECTO-279	0279	4106	1607	108	5	0	0	5826	7.12493	5	0.00611477	0	-56.8099	-6.02372	817.692	70.1	22.3772	24.6543	10.0981	101.971	0.451266	13.96	-0.248545	2.64314	8.17289	6.9	6.78428	22.3772	5.72222	-0.364239	0.602066	0.255716	-0.063653	0.105216	3.34	8.05	13.67	15.7	17.48	20.55	23.27	25.82	28.35	29.66	31.08	34.64	37.58	43.36	0.449945
TRANSECTO-280	0280	3677	1848	183	15	1	0	5724	7.0434	16	0.0196881	0	-56.6232	-6.11688	812.676	73.17	20.7705	21.4357	10.7572	115.718	0.517909	15.41	0.120819	2.5642	8.77939	7.7	7.70429	20.7705	6.13041	0.08402	0.563987	0.29515	0.013705	0.091998	2.64	6.18	11.03	12.92	14.67	17.85	20.78	23.66	26.66	28.33	30.17	34.86	38.53	45.42	0.389069
TRANSECTO-281	0281	5242	584	35	0	0	0	5861	7.24075	0	0	0	-60.3714	-6.15685	809.446	59.98	20.7276	24.2356	9.40343	88.4244	0.453668	12.63	-0.405296	2.64255	7.58312	6.12	5.91444	20.7276	5.30247	-0.540871	0.564108	0.255818	-0.102004	0.106386	2.36	6.27	12.64	14.89	16.72	19.64	22.05	24.24	26.39	27.52	28.73	31.77	34.22	38.84	0.389922
TRANSECTO-282	0282	5122	870	59	3	0	0	6054	7.33002	3	0.00363232	0	-58.4148	-6.72774	825.919	66.12	16.6756	-1.34667	11.255	126.675	0.674938	19.14	0.133802	2.1208	9.58605	9.24	18.6867	16.6756	6.44985	0.148343	0.133279	0.386783	0.022999	0.020664	0	0.88	4.17	6.2	8.74	13.46	17.34	20.66	23.76	25.34	27	31.16	34.58	41.24	0.441622
TRANSECTO-283	0283	4435	1413	84	3	0	0	5935	6.99381	3	0.0035352	0	-58.041	-7.63779	848.608	63.12	21.7727	23.7295	10.0846	101.699	0.463176	13.72	-0.200075	2.63741	8.12473	6.79	6.70952	21.7727	5.71594	-0.307541	0.625635	0.262527	-0.053804	0.109455	2.81	7.25	13.13	15.17	16.95	19.96	22.56	25.02	27.53	28.89	30.36	34.18	37.34	43.17	0.450169
TRANSECTO-284	0284	4492	1146	73	2	0	0	5713	6.94866	2	0.00243258	0	-60.5395	-7.92086	822.173	61.83	21.292	23.6356	9.90448	98.0988	0.465174	13.67	-0.242677	2.60946	8.02084	6.73	6.59444	21.292	5.61392	-0.372837	0.57586	0.263663	-0.066413	0.102577	2.59	6.78	12.65	14.75	16.56	19.64	22.26	24.7	27.14	28.42	29.81	33.29	36.11	41.71	0.410356
TRANSECTO-285	0285	4378	1771	106	7	0	0	6262	7.44951	7	0.00832746	0	-57.164	-6.85487	840.592	62.94	23.7757	27.1844	9.61987	92.542	0.40461	12.97	-0.389997	2.84258	7.72211	6.36	6.19556	23.7757	5.41464	-0.490921	0.629701	0.227739	-0.090665	0.116296	5.41	10.21	15.73	17.7	19.41	22.36	24.91	27.24	29.5	30.67	31.93	35.1	37.75	43.13	0.513184
TRANSECTO-286	0286	4782	1222	35	1	0	0	6040	7.05626	1	0.00116826	0	-55.7688	-7.78631	855.977	67.73	16.8779	-0.01	10.5608	111.531	0.62572	15.52	0.341367	2.4636	8.6934	7.75	16.27	16.8779	6.01976	0.42024	0.444912	0.356666	0.06981	0.073909	0.59	2.81	6.83	8.61	10.27	13.34	16.26	19.18	22.34	24.13	26.15	31.63	35.71	41.77	0.356547
TRANSECTO-287	0287	4878	1044	20	0	0	0	5942	6.93568	0	0	0	-58.4763	-9.33635	856.73	57.89	18.7226	20.5243	9.65153	93.152	0.5155	13.5	0.038055	2.53353	7.8402	6.73	6.73428	18.7226	5.49766	-0.021455	0.538293	0.293637	-0.003903	0.097913	1.94	5.14	10.06	11.91	13.53	16.42	18.99	21.46	24.02	25.41	26.97	31.18	34.64	40.52	0.401019
TRANSECTO-288	0288	6611	140	1	0	0	0	6752	8.22443	0	0	0	-56.0661	-9.34712	820.969	54.18	7.8801	-0.367619	9.12158	83.2033	1.15755	13.62	1.0797	3.24922	7.59778	4.13	4.49762	7.8801	4.82729	1.58169	0.176795	0.612593	0.327657	0.036624	0	0	0	0	0.18	1.53	4.13	7.57	11.38	13.62	16.19	22.19	26.31	33.18	0.218567
TRANSECTO-289	0289	7108	36	0	0	0	0	7144	8.41616	0	0	0	-55.3833	-9.13016	848.843	48.74	14.9142	-0.469999	8.32932	69.3776	0.558482	12.57	-0.185047	2.22738	6.91556	5.98	16.43	14.9142	4.75611	-0.274594	0.293298	0.318898	-0.057735	0.061668	0	2.07	6.4	8.59	10.57	13.63	15.96	18.03	20.08	21.16	22.31	25.15	27.35	31.45	0.465374
TRANSECTO-290	0290	7464	34	0	0	0	0	7498	8.97426	0	0	0	-55.8102	-8.4693	835.501	49.82	12.4639	-0.854444	7.60285	57.8034	0.60999	11.14	0.108286	2.54388	6.24205	5.4	13.8844	12.4639	4.3264	-0.001296	0.320769	0.347115	-0.0003	0.074142	0	1.11	4.84	6.6	8.18	10.84	13.03	14.92	16.75	17.74	18.85	21.91	24.67	30.26	0.309627
TRANSECTO-291	0291	4678	1300	52	0	0	0	6030	6.96166	0	0	1	-60.8276	-9.67576	866.173	56.33	19.2282	17.9675	9.80673	96.1719	0.510018	12.94	0.104088	2.69094	7.8285	6.47	6.58254	19.2282	5.55977	0.057495	0.655449	0.289146	0.010341	0.117891	2.12	5.52	10.84	12.71	14.28	16.9	19.24	21.58	24.16	25.65	27.34	32.06	36.05	42.24	0.432
TRANSECTO-292	0292	6386	257	3	0	0	0	6646	7.75682	0	0	0	-60.4912	-10.7827	856.794	52.07	17.075	19.67	8.77571	77.0131	0.513952	12.62	-0.113719	2.41881	7.1827	6.2	6.06	17.075	5.00408	-0.195728	0.432934	0.293065	-0.039114	0.086516	1.24	4.24	8.87	10.81	12.53	15.39	17.76	19.98	22.23	23.43	24.72	28.01	30.71	35.76	0.399948
TRANSECTO-293	0293	4830	1233	27	0	0	0	6090	6.91537	0	0	0	-59.9985	-11.2519	880.647	57.81	18.59	21.9971	10.0863	101.734	0.542569	15.1	0.043937	2.35912	8.33044	7.41	7.32286	18.59	5.767	-0.026472	0.430664	0.310221	-0.00459	0.074677	1.82	4.4	8.65	10.67	12.66	16.26	19.22	21.79	24.37	25.77	27.34	31.49	35	41.13	0.426356
TRANSECTO-294	0294	6742	137	0	0	0	0	6879	8.09974	0	0	0	-59.4044	-11.6162	849.287	47.42	18.0445	21.02	8.00904	64.1447	0.443849	10.69	-0.361884	2.73779	6.42602	5.23	5.11	18.0445	4.51375	-0.398083	0.522458	0.250145	-0.088193	0.115748	2.27	6.3	11.36	13.02	14.47	16.95	19.02	20.89	22.74	23.71	24.77	27.51	29.81	34.36	0.505463
TRANSECTO-295	0295	6414	40	0	0	0	0	6454	8.21013	0	0	0	-59.3996	-12.1281	786.102	47.77	16.7091	-0.047777	8.18692	67.0256	0.489968	11.84	-0.206246	2.39541	6.7283	5.87	17.3978	16.7091	4.67025	-0.25084	0.390852	0.279504	-0.05371	0.08369	1.38	4.9	9.36	11	12.45	15.03	17.35	19.53	21.7	22.84	24.05	26.97	29.18	33	0.453538
TRANSECTO-296	0296	6413	19	0	1	3	5	6441	8.28321	9	0.0115741	18	-58.7218	-11.9497	777.597	133.57	12.2458	-2.15095	9.20393	84.7123	0.751596	16	0.692702	8.15124	7.70339	7.36	15.221	12.2458	5.13889	0.146572	0.012118	0.419643	0.028522	0.002358	0	0	0.74	3.16	5.7	9.96	13.07	15.64	17.98	19.16	20.43	23.57	26.13	30.77	0.120266
TRANSECTO-297	0297	8311	0	0	0	0	0	8311	10.4879	0	0	0	-58.7105	-12.4271	792.438	31.39	3.87252	-0.019524	4.07746	16.6257	1.05292	4.42	1.5876	5.69322	3.04475	2.2	2.77952	3.87252	2.09232	0.664724	0.320823	0.540299	0.317697	0.153333	0	0	0.1	0.9	1.35	2.08	2.76	3.52	4.57	5.32	6.36	9.75	12.7	17.56	0.165631
TRANSECTO-298	0298	7683	1	0	0	0	0	7684	9.29896	0	0	0	-59.7809	-13.272	826.329	40.57	11.626	-0.108572	6.67214	44.5175	0.573897	9.29	0.189771	2.62326	5.40483	4.65	11.4386	11.626	3.79295	0.109386	0.369808	0.326247	0.028839	0.097499	0	2.19	5.81	7.03	8.07	9.75	11.33	13.16	15.23	16.32	17.47	20.37	22.81	27.6	0.424001
TRANSECTO-299	0299	7838	0	0	0	0	0	7838	9.38329	0	0	0	-59.4411	-13.3413	835.314	39.91	8.7692	-0.699524	6.31201	39.8414	0.719793	9.64	0.500274	2.49837	5.23898	4.71	8.65952	8.7692	3.58018	0.413695	0.204217	0.408268	0.115551	0.057041	0	0.21	2.8	3.64	4.49	6.22	7.96	9.77	11.98	13.28	14.64	17.81	20.17	24.13	0.367057
TRANSECTO-300	0300	7314	2	1	0	0	0	7317	9.1712	0	0	0	-57.5118	-12.6632	797.824	40.55	14.6044	16.8895	6.51223	42.4091	0.445909	7.77	-0.494289	2.99138	5.09028	3.73	3.64952	14.6044	3.61887	-0.422846	0.527616	0.247793	-0.116845	0.145796	0.51	4.54	9.59	11.1	12.3	14.17	15.63	16.92	18.18	18.87	19.65	21.95	24.07	27.99	0.4256
TRANSECTO-301	0301	6599	27	0	0	0	0	6626	8.18968	0	0	0	-55.1331	-11.445	809.067	43.76	15.8124	-0.458254	8.71944	76.0286	0.55143	12.83	-0.211144	2.21225	7.23972	6.22	17.3083	15.8124	4.98055	-0.302778	0.315733	0.314977	-0.060792	0.063393	0.13	1.95	7.35	9.56	11.34	14.31	16.85	19.1	21.27	22.39	23.58	26.54	28.9	33.01	0.448222
TRANSECTO-302	0302	7192	7	0	0	0	0	7199	8.86042	0	0	0	-54.5983	-11.2414	812.49	41.69	15.7328	16.3638	7.20787	51.9534	0.458144	9.91	-0.282961	2.58596	5.82372	4.91	4.90619	15.7328	4.0885	-0.26823	0.4283	0.259872	-0.065606	0.104757	1.72	5.53	9.57	11.03	12.3	14.47	16.33	18.1	19.94	20.94	22.01	24.72	26.73	30.08	0.463139
TRANSECTO-303	0303	7373	1	0	0	0	0	7374	9.21261	0	0	0	-53.9077	-11.3216	800.425	42.78	12.1687	-0.364921	6.92646	47.9759	0.569205	10.4	0.096229	2.28436	5.7473	5.2	12.4149	12.1687	3.96984	0.066577	0.270857	0.326235	0.016771	0.068229	0.18	2.56	5.78	6.95	8.03	10.1	12.05	14.06	16.21	17.35	18.57	21.48	23.59	27.08	0.335547
TRANSECTO-304	0304	6865	3	0	0	0	0	6868	8.52177	0	0	0	-53.9601	-11.8275	805.936	43.47	15.0071	18.27	7.33594	53.816	0.48883	10.38	-0.38655	2.43821	6.01545	5	4.78	15.0071	4.15747	-0.414261	0.355068	0.277033	-0.099643	0.085405	0.35	3.54	8.46	10.11	11.55	14.06	16.12	17.91	19.61	20.49	21.42	23.69	25.48	28.8	0.354584
TRANSECTO-305	0305	7447	0	0	0	0	0	7447	9.37533	0	0	0	-52.89	-10.177	794.319	38.15	13.1192	15.3389	6.07427	36.8967	0.463007	7.95	-0.468286	2.70288	4.87727	3.71	3.54889	13.1192	3.40445	-0.412377	0.387804	0.259502	-0.121129	0.113911	0.6	3.64	7.8	9.41	10.73	12.74	14.24	15.49	16.71	17.36	18.08	19.99	21.65	24.98	0.390384
TRANSECTO-306	0306	7239	0	0	0	0	0	7239	8.89353	0	0	0	-52.9888	-10.682	813.963	35.95	14.0452	17.3795	6.61475	43.7549	0.470962	9.31	-0.376136	2.49377	5.4112	4.56	4.46048	14.0452	3.75052	-0.34705	0.338485	0.267032	-0.092534	0.09025	0.87	4.15	8.29	9.7	10.89	13	14.89	16.59	18.19	19.01	19.86	21.96	23.61	26.6	0.419587
TRANSECTO-307	0307	7661	0	0	0	0	0	7661	9.28664	0	0	0	-52.5222	-9.7451	824.948	39.38	8.78718	9.25746	5.09828	25.9924	0.580195	7.23	0.423004	3.237	4.11262	3.61	3.61254	8.78718	2.87296	0.151631	0.287866	0.326949	0.052778	0.100198	0.61	2.13	4.09	4.94	5.75	7.27	8.69	10.04	11.42	12.17	12.99	15.19	17.26	22.37	0.290683
TRANSECTO-308	0308	6661	0	0	0	0	0	6661	8.70506	0	0	0	-51.5486	-11.4614	765.187	35.94	8.36437	-0.202222	5.97181	35.6624	0.713957	8.97	0.503204	2.67301	4.94152	4.43	7.89222	8.36437	3.38214	0.356754	0.210417	0.40435	0.105482	0.062214	0	0.11	2.74	3.61	4.42	6.03	7.69	9.5	11.51	12.58	13.74	16.58	18.87	23.64	0.3218
TRANSECTO-309	0309	3805	0	0	0	0	0	3805	4.84602	0	0	1	-53.4973	-13.1372	785.181	34.86	4.25167	-0.289841	6.04998	36.6022	1.42297	7.28	1.3861	4.01715	4.91986	0	0.289841	4.25167	2.98157	1.34566	0.282201	0.701272	0.451325	0.094648	0	0	0	0	0	0	0	3.13	5.92	7.28	8.98	14.09	17.52	22.32	0.198315
TRANSECTO-310	0310	6601	12	2	14	14	9	6652	8.17096	37	0.0454488	144	-53.0762	-9.56829	814.102	605.74	23.1101	8.37238	66.3778	4406.01	2.87224	9.42	6.99664	53.3562	20.2603	4.68	5.58238	23.1101	13.5754	9.3717	9.04242	0.587423	0.690343	0.666088	1.95	4.45	7.35	8.43	9.4	11.16	12.84	14.61	16.64	17.85	19.25	23.5	29.19	512.46	0.628446
TRANSECTO-311	0311	6894	0	1	7	6	11	6919	8.45571	24	0.0293304	275	-52.9911	-9.72647	818.264	604.15	14.9566	1.8446	45.3724	2058.66	3.0336	8.08	11.5135	141.984	10.6969	4.04	8.3954	14.9566	7.80947	4.57405	4.59277	0.522142	0.585706	0.588103	1	2.78	5.09	6.09	7.01	8.68	10.24	11.75	13.32	14.17	15.12	17.77	21	101.15	0.037297
TRANSECTO-312	0312	5716	195	6	0	0	0	5917	7.70813	0	0	0	-53.0244	-7.67111	767.631	53.17	14.1682	13.8684	8.39013	70.3943	0.592182	12.05	0.297786	2.62917	6.84697	6.02	6.02159	14.1682	4.77262	0.241531	0.415896	0.336855	0.050608	0.087142	0.54	2.89	6.37	7.82	9.17	11.62	13.89	16.14	18.54	19.87	21.37	25.44	28.68	34.39	0.369922
TRANSECTO-313	0313	6121	185	11	0	0	0	6317	7.39127	0	0	0	-51.7912	-6.58453	854.656	58.15	8.48447	-0.199841	8.69877	75.6687	1.02526	13.57	1.02398	3.58891	7.11835	6.43	6.71984	8.48447	4.70559	1.21162	0.198716	0.554612	0.257484	0.04223	0	0	0	0.25	0.88	3.7	6.52	9.16	12.1	13.82	15.79	21.08	25.37	33.85	0.216385
TRANSECTO-314	0314	6889	59	3	0	0	0	6951	8.47836	0	0	0	-52.5516	-7.74045	819.852	53.74	10.214	3.14095	7.21267	52.0225	0.706157	9.67	0.820422	13.1769	5.77484	4.43	5.30904	10.214	3.95289	0.776607	0.43099	0.387008	0.196466	0.109032	1.12	2.27	4.08	4.87	5.58	6.95	8.45	10.39	12.99	14.54	16.27	20.57	23.97	31.19	0.918075
TRANSECTO-315	0315	6207	350	34	0	0	0	6591	8.00447	0	0	0	-52.9044	-6.41424	823.415	57.59	7.16089	-0.848095	8.58939	73.7775	1.19949	10.47	1.72766	6.36919	6.49816	4.43	5.27809	7.16089	4.32326	1.56677	0.548762	0.603732	0.362405	0.126933	0	0	0	0.27	0.71	2.32	4.43	6.55	9.09	10.74	12.76	18.77	24.56	38.6	0.178144
TRANSECTO-316	0316	4835	1225	45	0	0	0	6105	7.33112	0	0	0	-54.6658	-5.75205	832.751	55.35	17.2878	14.2678	9.91796	98.3659	0.573698	13.75	0.391752	2.6868	8.03347	6.85	6.85222	17.2878	5.62144	0.429581	0.558299	0.325169	0.076418	0.099316	1.85	4.57	8.43	9.95	11.35	13.98	16.53	19.16	22.03	23.7	25.67	31.14	35.31	41.74	0.441165
TRANSECTO-317	0317	5274	243	29	0	0	0	5546	6.85603	0	0	0	-52.105	-6.42852	808.923	57.39	6.71551	-0.39254	8.28751	68.6828	1.23408	10.39	1.60354	5.79038	6.39716	4.05	4.44254	6.71551	4.19628	1.54027	0.424378	0.624864	0.367056	0.101132	0	0	0	0	0	1.16	4.05	6.49	8.92	10.39	12.27	18.41	23.71	35.65	0.178695
TRANSECTO-318	0318	5760	546	121	2	0	0	6429	7.6198	2	0.00237045	0	-50.908	-5.99895	843.723	61.18	11.2923	7.21841	8.76336	76.7966	0.776049	10.31	1.32697	5.19809	6.65265	4.95	4.69841	11.2923	4.65946	1.05782	0.721744	0.412624	0.227026	0.154898	0.24	1.96	4.12	5.05	5.94	7.67	9.44	11.41	13.83	15.36	17.23	22.88	28.67	40.95	0.368989
TRANSECTO-319	0319	3143	343	15	0	0	0	3501	7.33839	0	0	1	-54.0122	-4.30352	477.08	59.26	14.7216	-0.248889	9.36953	87.788	0.636449	13.35	0.454701	2.77389	7.62482	6.66	14.2389	14.7216	5.30493	0.453308	0.467877	0.360351	0.08545	0.088197	0.22	2.43	6.08	7.56	8.95	11.52	13.99	16.54	19.33	20.91	22.7	27.58	31.48	38.5	0.275327
TRANSECTO-320	0320	4329	1449	197	2	0	0	5977	7.12453	2	0.00238398	0	-53.2497	-3.85849	838.932	62.12	16.1979	9.65175	10.5268	110.815	0.64989	14.51	0.681777	3.04699	8.50455	6.98	7.01175	16.1979	5.88924	0.823004	0.602507	0.363581	0.139747	0.102306	1.2	3.65	7.05	8.35	9.55	11.9	14.43	17.33	20.83	22.86	25.09	31.01	36.28	44.6	0.305368
TRANSECTO-322	0322	3387	1873	551	14	0	0	5825	7.26329	14	0.0174568	0	-52.2162	-3.88181	801.978	524.85	15.5086	1.93413	11.9967	143.922	0.773555	15.83	0.875989	3.73471	9.61196	7.57	11.0359	15.5086	6.62837	1.25969	0.674893	0.427399	0.190045	0.101819	0	1.4	4.93	6.45	7.8	10.32	12.97	16.05	19.88	22.28	25.2	33.57	39.64	48.53	0.04142
TRANSECTO-323	0323	4040	1564	247	2	0	0	5853	7.2831	2	0.00248867	120	-52.3539	-4.51863	803.641	619.15	17.1983	3.67699	13.195	174.109	0.76723	15.34	4.03517	83.4342	9.35881	7.33	11.173	17.1983	6.53503	1.29162	0.968029	0.379981	0.197646	0.148129	1.59	3.97	7.15	8.44	9.69	12.18	14.85	17.87	21.59	23.78	26.24	32.58	37.93	48.77	0.037493
TRANSECTO-324	0324	6067	342	39	4	2	0	6454	8.01536	6	0.00745153	0	-49.942	-3.37934	805.204	71.07	11.5378	-0.814445	10.4161	108.495	0.902777	18.52	0.60981	2.5706	8.91479	9.27	10.8744	11.5378	5.83007	0.966341	-0.020608	0.505301	0.165751	-0.003535	0	0	0	0.75	2.6	6.12	10.06	14.04	17.5	19.27	21.22	26.14	29.94	37.67	0.263853
TRANSECTO-325	0325	6914	2	0	0	0	0	6916	8.58583	0	0	0	-46.4834	-4.11353	805.513	43.89	3.02971	-0.012857	4.69835	22.0745	1.55076	4.86	2.12931	8.57241	3.52866	0.27	0.282857	3.02971	2.17624	1.08133	0.362477	0.7183	0.496881	0.166561	0	0	0	0	0	0	0.27	1.71	3.68	4.86	6.15	9.47	12.45	20.92	0.202259
TRANSECTO-326	0326	4509	4	0	0	0	0	4513	5.28775	0	0	0	-51.9031	-0.886843	853.482	43.39	8.05373	-0.007143	9.09162	82.6576	1.12887	16.07	0.686819	2.11136	8.14128	3.27	3.27714	8.05373	4.89375	1.34813	-0.248148	0.607637	0.27548	-0.050707	0	0	0	0	0	0.13	3.27	9.59	14.2	16.07	17.8	21.52	24.3	29.33	0.302069
TRANSECTO-327	0327	6508	297	0	0	0	0	6805	7.88857	0	0	0	-51.3449	-0.4265	862.64	49.25	16.8413	-0.450794	9.11683	83.1165	0.541337	14.49	-0.139611	2.12506	7.74216	7.06	18.3408	16.8413	5.22735	-0.244265	0.225997	0.310388	-0.046728	0.043234	0.93	3.57	7.78	9.56	11.2	14.59	17.89	20.59	22.92	24.05	25.22	28.03	30.28	34.95	0.430728
TRANSECTO-328	0328	6300	26	0	0	0	0	6326	7.65188	0	0	0	-51.7857	-1.31581	826.724	45.62	14.5316	-0.806984	9.12444	83.2554	0.627903	15.19	0.044216	1.96317	7.79594	7.54	15.567	14.5316	5.2546	0.038042	0.106718	0.361599	0.00724	0.020309	0.19	1.58	4.82	6.73	8.52	11.75	14.76	17.67	20.5	21.92	23.36	26.62	28.92	32.7	0.415412
TRANSECTO-329	0329	3447	0	1	0	0	0	3448	4.31844	0	0	0	-53.47	-1.97577	798.437	17.64	1.06237	-0.069365	1.59852	2.55525	1.50467	1.89	1.86298	7.20153	1.25641	0	0.069365	1.06237	0.758261	0.362967	0.099516	0.713746	0.478683	0.131243	0	0	0	0	0	0	0	0.52	1.43	1.89	2.33	3.34	4.24	6.59	0.093623
TRANSECTO-330	0330	6865	0	0	0	0	0	6865	8.30387	0	0	0	-48.0902	-0.920175	826.723	39.2	8.77127	-0.693333	7.74203	59.939	0.882658	13.19	0.5925	2.2608	6.61761	6.32	7.83333	8.77127	4.35248	0.756698	0.01493	0.49622	0.173854	0.00343	0	0	0.53	1.57	2.64	4.74	7.14	9.84	12.96	14.76	16.61	20.36	22.83	26.82	0.382534
TRANSECTO-331	0331	6792	0	0	0	0	0	6792	8.53284	0	0	0	-45.9675	-1.33923	795.983	40.32	6.15869	-0.502381	6.67833	44.6	1.08438	10.52	0.974143	3.08457	5.57899	4.05	4.55238	6.15869	3.5976	1.03	0.090246	0.584151	0.286302	0.025085	0	0	0	0	0.19	1.79	4.05	6.39	9.02	10.52	12.23	16.38	19.35	24.36	0.216304
TRANSECTO-332	0332	3783	1903	107	4	1	0	5798	7.05994	5	0.00608825	0	-55.4861	-1.01714	821.253	71.26	21.802	25.6676	10.7552	115.675	0.493314	15.28	-0.143371	2.46237	8.79455	7.49	7.41762	21.802	6.12668	-0.273286	0.557876	0.281015	-0.044606	0.091057	2.38	6.25	11.89	14.21	16.26	19.73	22.74	25.46	28.1	29.49	31.03	35.22	38.62	44.3	0.414559
TRANSECTO-333	0333	4840	0	0	0	0	0	4840	5.97038	0	0	0	-55.631	-1.98172	810.669	33.87	2.92248	-0.495714	4.84953	23.5179	1.65939	3.79	2.03462	6.88722	3.59899	0.4	0.895714	2.92248	2.18264	1.19841	0.476341	0.746846	0.549062	0.218241	0	0	0	0	0	0	0.4	1.08	2.37	3.79	5.61	10.46	13.89	20.32	0.113759
TRANSECTO-334	0334	3657	0	0	0	0	0	3657	4.47343	0	0	0	-55.8321	-2.07354	817.493	35.48	2.78473	-0.24381	5.08932	25.9012	1.82758	3.4	2.15966	7.24024	3.68908	0	0.24381	2.78473	2.18629	1.31943	0.584526	0.7851	0.603501	0.267359	0	0	0	0	0	0	0	0.39	2.07	3.4	4.89	10.62	14.83	21.52	0.128359
TRANSECTO-335	0335	5744	523	17	1	0	0	6285	7.6001	1	0.00120924	23	-56.8202	-1.88114	826.963	60.74	20.0197	12.7271	9.40639	88.4802	0.469857	11.87	-0.68309	20.9766	7.49059	5.64	10.3429	20.0197	5.25218	-0.672448	0.618918	0.262351	-0.128032	0.11784	0.48	4.25	12.25	14.73	16.65	19.5	21.69	23.63	25.57	26.6	27.72	30.62	33.03	38.15	0.959614
TRANSECTO-336	0336	4471	1172	106	12	0	0	5761	6.96027	12	0.014498	0	-57.297	-1.31213	827.698	69.32	19.3284	23.539	10.7993	116.624	0.558725	16.74	0.171817	2.39425	9.01912	8.35	8.51905	19.3284	6.17894	0.154519	0.37769	0.319682	0.025007	0.061125	2.3	4.82	8.78	10.59	12.41	15.98	19.38	22.6	25.72	27.33	29.07	33.45	36.92	43.75	0.428014
TRANSECTO-338	0338	6313	171	19	2	1	7	6513	8.2497	10	0.0126665	37	-50.0112	-4.13228	789.483	135.46	6.08231	-1.47333	9.20545	84.7404	1.51348	9.81	2.81626	18.7063	6.7741	1.4	2.87333	6.08231	4.23392	1.97451	0.626196	0.696104	0.466355	0.1479	0	0	0	0	0	0.15	1.4	4.03	7.69	9.81	12.2	18.51	23.53	35.94	0.100169
TRANSECTO-341	0341	4438	1860	106	10	4	2	6420	7.87081	16	0.0196157	0	-57.2536	-0.541297	815.672	69.75	24.2878	26.3303	9.37527	87.8956	0.386007	11.2	-0.658716	3.28162	7.28702	5.43	5.35032	24.2878	5.17233	-0.737773	0.781433	0.21296	-0.142638	0.151079	4.21	10.53	17.41	19.47	21.1	23.69	25.81	27.74	29.66	30.67	31.78	34.64	37.09	42.34	0.48479
TRANSECTO-342	0342	6048	256	16	0	0	0	6320	7.60719	0	0	0	-51.1999	-1.57217	830.793	55.37	17.9057	19.4978	8.63274	74.5241	0.482123	11.5	-0.228753	2.68475	6.93339	5.65	5.58222	17.9057	4.87956	-0.315946	0.548187	0.272515	-0.064749	0.112344	1.06	5.09	10.54	12.41	13.96	16.55	18.78	20.81	22.83	23.91	25.12	28.3	30.98	36.28	0.419787
TRANSECTO-343	0343	6624	128	16	2	0	0	6770	8.12151	2	0.00239926	0	-50.4998	-1.30045	833.589	62.69	18.2242	21.6789	8.41858	70.8725	0.461946	12.2	-0.198579	2.55679	6.89789	5.98	5.80889	18.2242	4.78608	-0.288255	0.42186	0.262623	-0.060228	0.088143	2.9	6.17	10.52	12.27	13.88	16.65	19.04	21.23	23.37	24.47	25.63	28.47	30.71	35.26	0.397645
TRANSECTO-344	0344	5863	4	0	0	0	0	5867	7.23457	0	0	0	-48.1382	-1.39822	810.967	46.19	9.3117	-0.627143	8.72368	76.1025	0.936852	16.81	0.448736	1.93945	7.73081	7.88	8.50714	9.3117	4.89166	0.791075	-0.265301	0.525324	0.161719	-0.054235	0	0	0	0	0.57	3.99	7.88	11.83	15.27	16.81	18.32	21.64	24.01	28.59	0.324821
TRANSECTO-345	0345	5977	490	25	0	0	0	6492	7.71198	0	0	0	-48.9023	-5.07032	841.807	55.66	14.7788	12.3692	8.41438	70.8017	0.569354	10.6	0.738409	3.56583	6.5859	5.23	5.13079	14.7788	4.66086	0.606566	0.644031	0.315374	0.13014	0.138179	2.68	4.95	7.73	8.84	9.86	11.79	13.68	15.69	18.03	19.44	21.15	26.34	30.87	38.9	0.38543
TRANSECTO-346	0346	5877	832	51	8	0	0	6768	8.20897	8	0.00970328	0	-48.6674	-4.30336	824.464	68.1	19.2971	23.9848	9.72757	94.6256	0.504094	14.25	-0.207112	2.43049	8.03281	7	6.86476	19.2971	5.54198	-0.344794	0.42667	0.287192	-0.062215	0.076989	1.08	4.89	10.42	12.42	14.19	17.38	20.27	22.91	25.41	26.67	27.99	31.17	33.61	38.48	0.420531
TRANSECTO-347	0347	6291	1236	224	7	0	0	7758	7.6155	7	0.00687142	0	-50.029	-6.12082	1018.71	63.54	16.1784	10.42	10.9062	118.945	0.674119	15.3	0.640648	2.97169	8.8469	7.54	7.52	16.1784	6.12385	0.791496	0.563334	0.37852	0.129248	0.09199	0.74	2.67	6.27	7.78	9.18	11.89	14.69	17.75	21.14	23.08	25.3	31.49	36.67	45.29	0.660344
TRANSECTO-348	0348	7315	310	23	0	0	0	7648	8.41248	0	0	0	-51.806	-6.56578	909.126	54.61	8.87136	-0.299682	9.69343	93.9625	1.09267	14.85	1.03588	3.33246	8.05435	5.76	6.05968	8.87136	5.19496	1.52508	0.169794	0.585589	0.29357	0.032684	0	0	0	0.24	0.58	2.33	5.76	9.16	12.92	15.09	17.54	23.48	27.89	36.3	0.299239
TRANSECTO-349	0349	7084	6	0	0	0	0	7090	8.65967	0	0	0	-52.9878	-8.80167	818.738	42.62	10.7099	8.86286	6.13446	37.6317	0.572783	7.71	0.674501	3.47072	4.80136	3.84	3.84286	10.7099	3.40996	0.39156	0.465364	0.318392	0.114828	0.136472	1.65	3.31	5.48	6.38	7.19	8.66	10.09	11.53	13.11	14.09	15.32	19.07	22.35	27.95	0.324797
TRANSECTO-350	0350	6870	0	0	0	0	0	6870	8.21758	0	0	0	-52.2731	-9.23028	836.012	39.56	11.6713	11.3857	6.22511	38.752	0.53337	8.56	0.333042	2.89001	5.01403	4.27	4.27428	11.6713	3.51969	0.190244	0.386043	0.301568	0.054051	0.109681	1.61	3.7	6.26	7.21	8.06	9.72	11.37	13.02	14.79	15.77	16.86	19.87	22.5	27.47	0.402939
TRANSECTO-351	0351	7773	0	0	0	0	0	7773	9.44479	0	0	0	-52.7682	-9.97683	822.993	38.79	8.74047	-0.421587	5.39218	29.0756	0.61692	6.99	0.646712	3.7539	4.22315	3.5	8.81159	8.74047	2.99687	0.266861	0.390515	0.342873	0.089046	0.130308	0	1.88	4.09	4.95	5.72	7.11	8.39	9.68	11.12	11.94	12.89	15.52	18.11	24.84	0.282314
TRANSECTO-352	0352	7004	0	0	0	0	0	7004	8.56754	0	0	0	-50.5604	-9.88643	817.505	37.34	11.8814	-0.286667	6.86552	47.1353	0.577838	10.05	-0.223643	2.21929	5.68581	4.74	13.1667	11.8814	3.9086	-0.260486	0.236537	0.328968	-0.066644	0.060517	0	0.59	4.89	6.91	8.53	11	12.88	14.53	16.13	16.96	17.87	20.15	22.04	25.58	0.452267
TRANSECTO-353	0353	7539	0	0	0	0	0	7539	9.31772	0	0	0	-52.5057	-12.2971	809.104	38.98	12.1507	-0.377143	6.47109	41.875	0.532568	9.15	-0.346185	2.33955	5.32645	4.29	13.6371	12.1507	3.66627	-0.354843	0.27772	0.301733	-0.096786	0.07575	0	1.44	5.98	7.78	9.21	11.47	13.26	14.79	16.21	16.93	17.7	19.68	21.37	24.7	0.372415
TRANSECTO-354	0354	7599	0	0	0	0	0	7599	9.35984	0	0	0	-53.8202	-12.9382	811.873	34.85	11.8982	-0.36746	6.65744	44.3215	0.559532	9.51	-0.220648	2.26547	5.48757	4.61	13.0875	11.8982	3.79367	-0.23899	0.264636	0.318843	-0.062997	0.069757	0	1.06	5.58	7.29	8.65	10.88	12.72	14.35	15.95	16.8	17.73	20.08	21.89	25.1	0.431042
TRANSECTO-355	0355	6407	342	18	1	0	0	6768	8.10598	1	0.00119769	0	-60.1981	-2.61261	834.939	58.38	20.7543	24.2181	8.61069	74.144	0.414887	10.14	-0.718355	3.18657	6.71028	4.82	4.6381	20.7543	4.73464	-0.774275	0.694932	0.228128	-0.163534	0.146776	1.79	7.25	14.44	16.5	18.1	20.52	22.43	24.12	25.77	26.64	27.58	30.05	32.14	36.58	0.475527
TRANSECTO-356	0356	6425	191	9	1	0	0	6626	8.28378	1	0.00125019	0	-60.206	-2.60311	799.876	60.61	20.234	23.77	8.23166	67.7602	0.406823	9.89	-0.711218	3.1717	6.44298	4.69	4.5	20.234	4.53563	-0.734526	0.64725	0.224159	-0.161946	0.142703	2.47	7.55	14.03	16.02	17.59	19.98	21.84	23.47	25.08	25.91	26.82	29.16	31.12	35.3	0.530293
TRANSECTO-357	0357	5959	418	48	2	0	1	6428	7.82581	3	0.00365237	0	-59.94	-2.94454	821.384	80.6	18.588	-0.442857	10.202	104.08	0.548848	15.2	-0.306455	2.28306	8.50235	7.06	20.8929	18.588	5.79105	-0.536161	0.347209	0.311548	-0.092584	0.059956	0	1.87	8.53	11.12	13.38	17.4	20.45	22.94	25.19	26.32	27.51	30.43	32.8	38.12	0.344135
TRANSECTO-358	0358	6133	353	29	10	1	0	6526	7.9805	11	0.0134517	0	-59.9479	-2.95203	817.743	71.37	17.8671	-0.137936	10.0672	101.349	0.56345	15.33	-0.280331	2.19624	8.45239	7.12	19.7979	17.8671	5.72861	-0.492326	0.276165	0.320623	-0.085942	0.048208	0	1.58	7.55	10.32	12.6	16.48	19.66	22.23	24.52	25.65	26.82	29.65	31.94	36.88	0.370554
TRANSECTO-359	0359	5847	450	24	9	6	0	6336	7.81688	15	0.0185059	0	-59.9307	-2.94346	810.553	72.17	19.6897	23.6414	9.5278	90.7789	0.483897	12.82	-0.450444	2.60331	7.71261	6.07	5.76143	19.6897	5.35729	-0.637776	0.530865	0.272086	-0.119048	0.099092	0.19	4.16	11.36	13.8	15.79	18.9	21.35	23.5	25.56	26.62	27.75	30.56	32.85	37.63	0.485033
TRANSECTO-360	0360	5202	693	64	1	0	0	5960	7.30059	1	0.00122493	0	-58.4268	-3.9532	816.372	62.27	18.184	-0.43	10.8063	116.776	0.594274	16.42	-0.138705	2.23036	9.01228	7.75	20.07	18.184	6.16375	-0.305445	0.330197	0.338965	-0.049555	0.053571	0	0.4	7.12	9.82	12.3	16.43	19.64	22.37	24.92	26.24	27.66	31.26	34.29	40.43	0.363839
TRANSECTO-361	0361	4625	1281	95	5	0	0	6006	7.37461	5	0.00613937	0	-57.9401	-4.04435	814.416	67.28	21.6482	23.8343	9.92805	98.5661	0.458608	12.53	-0.263239	2.84378	7.84615	6.18	6.09429	21.6482	5.58117	-0.388322	0.73341	0.257812	-0.069577	0.131408	2.15	6.95	13.6	15.77	17.51	20.27	22.61	24.81	27.06	28.3	29.7	33.49	36.81	43.2	0.399819
TRANSECTO-362	0362	5568	112	1	0	0	0	5681	7.53533	0	0	0	-57.8028	-4.59646	753.915	51.33	16.5102	-0.304285	8.69217	75.5538	0.526473	12.68	-0.18867	2.34605	7.16885	6.17	17.7643	16.5102	4.95669	-0.286328	0.375602	0.30022	-0.057766	0.075777	0.4	3.26	8.3	10.29	12.03	14.98	17.46	19.68	21.84	22.97	24.17	27.18	29.52	34.12	0.421982
TRANSECTO-363	0363	5192	692	32	0	0	0	5916	7.5105	0	0	0	-60.1805	-5.63862	787.698	61.01	20.7018	23.7878	9.68866	93.8701	0.468011	13.2	-0.368685	2.59802	7.84411	6.44	6.26778	20.7018	5.47598	-0.50976	0.556437	0.264517	-0.09309	0.101614	1.57	5.93	12.41	14.57	16.37	19.37	21.94	24.29	26.57	27.77	29.05	32.21	34.71	39.5	0.398385
TRANSECTO-364	0364	6029	149	2	0	0	0	6180	7.65874	0	0	0	-60.1176	-6.03475	806.921	51.89	18.2291	-0.507619	9.31325	86.7366	0.510899	13.21	-0.375108	2.35014	7.64896	6.36	20.0976	18.2291	5.28508	-0.518291	0.410274	0.289925	-0.098067	0.077629	0.13	3.26	9.67	12.05	14	17.08	19.59	21.89	24.12	25.26	26.46	29.34	31.52	35.47	0.398376
TRANSECTO-367	0367	6196	42	0	0	0	0	6238	7.75496	0	0	0	-62.9294	-5.21453	804.389	48.35	15.3448	-0.320635	9.08337	82.5076	0.59195	14.21	-0.156077	2.07876	7.65515	6.84	16.7706	15.3448	5.20502	-0.243558	0.215817	0.339204	-0.046793	0.041463	0	0.56	6.12	8.14	10.06	13.56	16.45	18.89	21.18	22.35	23.6	26.71	29.05	32.96	0.407979
TRANSECTO-368	0368	6510	112	0	0	0	0	6622	7.78999	0	0	0	-63.1901	-5.19103	850.065	48.33	17.0111	-0.64	8.7379	76.3509	0.513658	12.65	-0.259748	2.37666	7.18821	6.01	18.89	17.0111	4.96786	-0.374429	0.40354	0.292036	-0.07537	0.08123	0.23	3.76	8.64	10.77	12.68	15.8	18.25	20.35	22.37	23.42	24.55	27.41	29.86	34.87	0.401054
TRANSECTO-369	0369	5915	122	0	0	0	0	6037	7.16943	0	0	0	-63.0736	-5.40498	842.048	49.82	16.5481	-0.723333	8.93561	79.8452	0.539978	12.28	-0.286316	2.40873	7.27161	5.98	18.3933	16.5481	5.06736	-0.384254	0.437075	0.30622	-0.075829	0.086253	0	0.9	8.61	10.74	12.5	15.36	17.67	19.76	21.88	23.02	24.26	27.38	29.8	34.29	0.383511
TRANSECTO-370	0370	6700	108	1	0	0	0	6809	8.02249	0	0	1	-65.9323	-3.32174	848.739	52.27	19.0297	21.9564	8.02418	64.3875	0.421666	10.64	-0.447314	2.80436	6.42831	5.17	5.02635	19.0297	4.50969	-0.472012	0.529025	0.236982	-0.104666	0.117309	3.26	7.3	12.36	14.12	15.6	18.06	20.12	21.99	23.81	24.76	25.78	28.41	30.55	34.72	0.443025
TRANSECTO-371	0371	6170	181	0	0	0	0	6351	7.37504	0	0	0	-67.1397	-3.15447	861.148	48.82	19.7417	23.4467	8.42513	70.9828	0.426768	11.08	-0.547153	2.77159	6.75756	5.29	5.06667	19.7417	4.71878	-0.616428	0.538679	0.239026	-0.130633	0.114156	2.67	6.82	12.68	14.73	16.42	19.08	21.19	23.06	24.87	25.81	26.82	29.36	31.36	35.33	0.490659
TRANSECTO-372	0372	5642	400	12	0	0	0	6054	7.23943	0	0	0	-66.0726	-3.62173	836.254	54.96	19.6313	23.0757	9.30698	86.6199	0.474089	12.46	-0.400301	2.57688	7.51838	5.98	5.75571	19.6313	5.24862	-0.547635	0.538597	0.26736	-0.104339	0.102617	1.29	4.99	11.45	13.86	15.76	18.7	21.05	23.16	25.23	26.32	27.5	30.5	32.92	37.7	0.419604
TRANSECTO-373	0373	5843	308	1	0	0	0	6152	7.34358	0	0	0	-67.5901	-3.45874	837.738	53.1	20.4946	25.4579	8.68995	75.5152	0.424011	11.98	-0.498614	2.68285	7.04195	5.82	5.69794	20.4946	4.89657	-0.566483	0.49683	0.23892	-0.11569	0.101465	3.35	7.76	13.07	15	16.65	19.43	21.77	23.88	25.93	26.98	28.08	30.7	32.66	36.32	0.45703
TRANSECTO-374	0374	5467	473	3	0	0	0	5943	6.83369	0	0	0	-66.6913	-9.64846	869.662	53.08	15.05	-0.6	10.4637	109.489	0.695265	16.82	0.221128	2.12468	8.85031	8.4	15.47	15.05	5.99985	0.313477	0.174337	0.398662	0.052248	0.029057	0	0	4.14	6.15	8	11.49	14.87	18.05	21.26	22.97	24.84	29.39	32.68	37.86	0.370259
TRANSECTO-375	0375	5794	174	0	0	0	0	5968	7.34312	0	0	0	-66.2433	-1.96897	812.734	49.86	18.3299	-0.246667	9.66532	93.4184	0.527299	14.05	-0.370897	2.24393	7.99994	6.66	20.1467	18.3299	5.49258	-0.546231	0.359186	0.299652	-0.099449	0.065395	0.1	2.54	8.95	11.66	13.86	17.24	19.9	22.26	24.54	25.71	26.94	29.86	32.04	35.87	0.440657
TRANSECTO-376	0376	5850	398	2	0	0	0	6250	7.05542	0	0	0	-70.7014	-4.61348	885.844	52.32	20.7765	24.9679	8.94635	80.0371	0.430599	12.03	-0.472755	2.67618	7.2152	5.82	5.63794	20.7765	5.03681	-0.571949	0.540242	0.242428	-0.113554	0.107259	3.23	7.17	13.15	15.26	17	19.81	22.12	24.2	26.23	27.29	28.42	31.23	33.41	37.58	0.469144
TRANSECTO-377	0377	5448	513	1	0	0	0	5962	7.10514	0	0	0	-70.1671	-4.58559	839.111	51.22	21.3891	24.8346	9.18709	84.4026	0.429523	12.21	-0.561369	2.70355	7.39634	5.86	5.6146	21.3891	5.15502	-0.680864	0.557434	0.241012	-0.132078	0.108134	2.72	7.19	13.69	15.91	17.72	20.61	22.94	25.03	27.06	28.12	29.24	31.99	34.1	37.92	0.479572
TRANSECTO-378	0378	5962	580	19	0	0	0	6561	7.30552	0	0	0	-66.9946	-0.0867829	898.088	57.18	19.1512	-0.004762	9.91078	98.2236	0.517502	14.22	-0.306008	2.32332	8.14771	6.78	20.5948	19.1512	5.63437	-0.477334	0.430747	0.294205	-0.084718	0.07645	0.62	3.44	9.61	12.28	14.52	17.95	20.59	22.93	25.26	26.5	27.84	31.13	33.59	37.99	0.461653
TRANSECTO-379	0379	7923	0	0	0	0	0	7923	8.78414	0	0	7	-67.439	0.647355	901.967	604.51	14.1268	15.5957	8.53796	72.8967	0.604381	10.22	9.90669	518.292	5.97233	4.99	4.88428	14.1268	4.17917	-0.167677	0.46661	0.295833	-0.040122	0.111651	0.2	3.11	7.6	9.11	10.44	12.78	14.83	16.68	18.44	19.33	20.26	22.56	24.33	27.78	0.283933
TRANSECTO-380	0380	6864	28	1	0	0	0	6893	8.3327	0	0	0	-68.129	0.00241249	827.223	50.45	15.2994	16.4981	6.61411	43.7464	0.432311	8.14	-0.38998	3.12299	5.17275	3.99	3.95191	15.2994	3.68378	-0.353502	0.531448	0.240779	-0.095962	0.144267	1.58	5.73	10.21	11.59	12.72	14.56	16.1	17.52	18.95	19.73	20.6	22.86	24.81	29.61	0.391964
TRANSECTO-381	0381	4728	1454	53	0	0	0	6235	6.91444	0	0	0	-66.8244	-0.273205	901.736	59.03	20.4627	23.6546	10.1063	102.137	0.493888	14.56	-0.09855	2.43436	8.30222	7.28	7.4146	20.4627	5.76919	-0.163048	0.497657	0.281936	-0.028262	0.086261	2.13	6.3	11.6	13.39	14.97	17.94	20.85	23.66	26.46	27.95	29.56	33.44	36.28	41.44	0.498149
TRANSECTO-382	0382	5862	456	7	0	0	0	6325	7.17295	0	0	0	-66.782	0.206112	881.784	56.79	20.0335	21.5324	8.72211	76.0753	0.435376	11.73	-0.295912	2.67727	6.99976	5.79	5.73238	20.0335	4.9341	-0.344537	0.56004	0.246292	-0.069828	0.113504	3.45	7.57	12.61	14.44	16.03	18.67	20.85	22.88	25	26.17	27.48	30.81	33.35	37.57	0.453923
TRANSECTO-383	0383	6916	127	1	0	0	0	7044	7.61173	0	0	0	-67.4015	0.110251	925.414	49.26	15.5404	-0.6	8.92276	79.6156	0.574165	12.8	0.018522	2.32738	7.3068	6.34	16.5	15.5404	5.10173	-0.024636	0.405868	0.328288	-0.004829	0.079555	0	2.38	7.05	8.99	10.72	13.55	15.9	18.13	20.47	21.79	23.31	27.39	30.31	34.64	0.420327
TRANSECTO-384	0384	5593	8	0	0	0	0	5601	8.15272	0	0	0	-63.0205	-0.937713	687.01	43.11	16.1044	20.1148	7.99421	63.9074	0.496399	11.6	-0.422194	2.32516	6.61913	5.4	5.04476	16.1044	4.53019	-0.513044	0.329139	0.281301	-0.11325	0.072655	0.54	3.45	8.48	10.55	12.35	15.3	17.61	19.51	21.27	22.15	23.09	25.41	27.25	30.63	0.440762
TRANSECTO-385	0385	4876	257	13	0	0	0	5146	7.62718	0	0	0	-63.8405	-1.61091	674.692	56.46	19.2437	22.3035	8.56845	73.4184	0.445261	11.58	-0.344668	2.72958	6.90279	5.64	5.47651	19.2437	4.83112	-0.43402	0.53296	0.25105	-0.089838	0.110318	2.62	6.55	11.94	13.8	15.39	18.08	20.35	22.37	24.34	25.38	26.49	29.29	31.6	36.61	0.411971
TRANSECTO-386	0386	6454	135	9	0	0	0	6598	7.97673	0	0	0	-62.6401	-1.67586	827.156	56.75	18.5845	21.3678	8.42767	71.0256	0.453479	10.79	-0.493829	2.80146	6.71102	5.21	5.03778	18.5845	4.71682	-0.569773	0.56417	0.253804	-0.120796	0.119608	0.94	5.3	11.73	13.76	15.38	17.88	19.9	21.74	23.58	24.55	25.6	28.25	30.38	34.55	0.349377
TRANSECTO-387	0387	6720	108	2	0	0	0	6830	8.06458	0	0	0	-61.9686	-1.66702	846.913	50.45	17.1622	-0.35	9.07867	82.4222	0.528993	12.63	-0.498333	2.36502	7.47367	5.69	19.57	17.1622	5.10036	-0.691345	0.37086	0.297186	-0.135548	0.072713	0	0.79	8.49	11.27	13.48	16.79	19.22	21.19	22.99	23.9	24.88	27.31	29.29	33.23	0.375931
TRANSECTO-388	0388	4785	706	47	0	0	0	5538	6.78752	0	0	0	-62.1197	-0.908114	815.909	57.47	17.5772	-0.262857	10.0421	100.845	0.571318	13.5	-0.157435	2.48825	8.10071	6.34	19.2329	17.5772	5.67801	-0.316251	0.5323	0.323033	-0.055698	0.093748	0	0.26	7.75	10.79	13.21	16.59	18.97	20.99	23.08	24.29	25.72	29.7	33.01	39.51	0.374818
TRANSECTO-389	0389	5431	590	36	1	0	0	6058	7.13987	1	0.00117858	0	-62.0507	-1.02702	848.475	69.85	14.9231	-0.051905	11.3033	127.764	0.757436	20.44	0.13061	1.98281	9.8025	9.67	16.2619	14.9231	6.44439	0.228378	-0.105628	0.43184	0.035438	-0.016391	0	0	0.39	3.21	5.66	11.6	16.21	19.46	22.21	23.65	25.28	29.43	32.65	39.19	0.289064
TRANSECTO-390	0390	6425	278	11	0	0	0	6714	8.25021	0	0	0	-60	-2.53765	813.797	53.93	20.292	22.4989	8.43222	71.1023	0.415545	10.09	-0.680636	3.11864	6.592	4.83	4.71111	20.292	4.65563	-0.71609	0.665683	0.229432	-0.153812	0.142984	1.86	7.3	13.94	15.99	17.58	19.96	21.83	23.52	25.19	26.08	27.05	29.56	31.65	35.91	0.524349
TRANSECTO-391	0391	6437	207	4	0	0	0	6648	8.08524	0	0	0	-59.9996	-2.53999	822.239	58.47	17.6406	-1.00905	9.44547	89.2168	0.535439	14	-0.363235	2.26521	7.8616	6.49	20.399	17.6406	5.3606	-0.546831	0.33347	0.303878	-0.102009	0.062208	0	2.07	8.43	10.84	13.01	16.59	19.39	21.68	23.78	24.84	25.95	28.65	30.79	35.12	0.378926
TRANSECTO-392	0392	6087	143	9	0	0	0	6239	7.61346	0	0	0	-60.652	0.859756	819.47	57.97	14.5452	-0.379206	9.16017	83.9087	0.629773	13.98	-0.016293	2.29017	7.62264	6.65	15.8692	14.5452	5.22416	-0.112412	0.264467	0.359167	-0.021518	0.050624	0	0.08	4.84	7.3	9.44	12.82	15.49	17.86	20.12	21.28	22.53	25.75	28.6	34.63	0.409347
TRANSECTO-393	0393	6160	104	2	0	0	0	6266	7.62582	0	0	0	-60.7657	0.921379	821.682	51.67	14.0464	-0.634286	9.40201	88.3979	0.669355	15.07	0.05118	2.06936	7.94022	7.39	15.2243	14.0464	5.39229	0.043303	0.145481	0.383892	0.008031	0.026979	0	0	3.85	6.18	8.15	11.65	14.59	17.24	19.86	21.25	22.72	26.32	29.03	33.68	0.349185
TRANSECTO-394	0394	6113	737	28	7	0	0	6885	8.18075	7	0.00831739	0	-58.7076	-2.89305	841.61	67.7	21.282	23.8938	9.10135	82.8347	0.427656	11.33	-0.561519	2.96896	7.18777	5.5	5.35619	21.282	5.06701	-0.660727	0.667462	0.23809	-0.130398	0.131727	2.22	7.28	14.27	16.33	17.94	20.54	22.73	24.71	26.64	27.66	28.75	31.53	33.84	38.82	0.44496
TRANSECTO-395	0395	5544	1049	68	6	0	0	6667	7.91505	6	0.00712319	0	-58.8708	-2.86629	842.319	64.82	22.017	24.8402	9.41926	88.7225	0.427818	12.2	-0.429561	2.9389	7.49147	5.98	5.85016	22.017	5.27462	-0.543891	0.66359	0.23957	-0.103115	0.125808	2.96	8.26	14.54	16.46	18.05	20.84	23.25	25.43	27.55	28.66	29.85	32.87	35.39	41.01	0.609141
TRANSECTO-396	0396	6571	115	1	0	0	0	6687	8.2249	0	0	0	-60.2824	-2.57589	813.019	52.89	17.4977	-0.252857	8.39519	70.4792	0.479788	11.65	-0.343045	2.57645	6.81289	5.78	18.5229	17.4977	4.75393	-0.392158	0.460241	0.271689	-0.082491	0.096813	0.08	5.06	10.48	12.15	13.59	16.05	18.27	20.51	22.71	23.8	24.94	27.62	29.69	33.76	0.429157
TRANSECTO-397	0397	6891	20	0	0	0	0	6911	8.31782	0	0	0	-60.7026	-2.5428	830.867	44.54	16.514	-0.709206	8.48942	72.0702	0.514075	12.05	-0.453883	2.31815	7.00441	5.61	18.8692	16.514	4.79916	-0.580502	0.343859	0.290612	-0.120959	0.07165	0.03	2.27	8.49	10.88	12.82	15.82	18.16	20.14	21.99	22.93	23.92	26.33	28.2	31.61	0.429786
TRANSECTO-398	0398	6865	118	3	0	0	0	6986	8.60647	0	0	0	-60.3196	-2.37308	811.715	54.16	19.7198	21.8705	7.82101	61.1682	0.396607	8.92	-0.786932	3.29479	6.04766	4.28	4.17048	19.7198	4.28217	-0.742086	0.660477	0.217151	-0.173297	0.154239	2.64	7.4	14.2	16.11	17.51	19.59	21.24	22.73	24.23	25.03	25.9	28.14	29.98	33.77	0.458232
TRANSECTO-399	0399	6127	354	9	0	0	0	6490	8.02331	0	0	0	-60.1719	-2.25656	808.893	53.56	20.0698	19.921	8.50207	72.2852	0.423625	9.87	-0.650421	3.13414	6.57688	4.87	5.24905	20.0698	4.69555	-0.657545	0.701018	0.233961	-0.140036	0.149294	1.3	6.7	14.14	16.04	17.43	19.48	21.27	23.07	24.93	25.91	26.96	29.62	31.78	36.19	0.478508
TRANSECTO-400	0400	6448	394	14	0	0	0	6856	8.17167	0	0	0	-60.1439	-2.61785	838.996	56.35	20.851	23.78	8.80451	77.5194	0.422258	10.25	-0.732812	3.161	6.8545	4.87	4.69	20.851	4.83565	-0.810118	0.710682	0.231914	-0.16753	0.146967	1.15	6.7	14.44	16.6	18.24	20.69	22.6	24.3	25.97	26.85	27.81	30.32	32.42	37.01	0.63669
TRANSECTO-401	0401	6453	383	10	0	0	0	6846	8.17191	0	0	0	-60.1399	-2.6177	837.748	55.78	21.0856	23.3644	8.67378	75.2345	0.411361	10.04	-0.762827	3.22467	6.73158	4.81	4.69556	21.0856	4.75827	-0.804555	0.716461	0.225665	-0.169086	0.150572	1.71	7.44	14.88	16.95	18.52	20.9	22.77	24.45	26.11	26.99	27.95	30.43	32.52	36.91	0.507322
TRANSECTO-402	0402	6380	430	10	0	0	0	6820	8.13585	0	0	0	-60.1426	-2.61931	838.265	54.63	21.0645	23.999	8.83414	78.0421	0.419385	10.29	-0.743073	3.16588	6.87762	4.9	4.72095	21.0645	4.85176	-0.817999	0.712896	0.230329	-0.168598	0.146936	1.35	6.93	14.65	16.81	18.44	20.9	22.82	24.52	26.2	27.1	28.07	30.57	32.67	37.2	0.460796
TRANSECTO-403	0403	6639	243	7	0	0	0	6889	8.32917	0	0	0	-60.1768	-2.61693	827.093	55.41	19.87	22.3971	8.40017	70.5629	0.422757	9.85	-0.703552	3.12777	6.54906	4.69	4.54714	19.87	4.62488	-0.742922	0.674242	0.232758	-0.160636	0.145786	1.2	6.51	13.66	15.74	17.31	19.66	21.49	23.11	24.72	25.59	26.53	28.99	31.08	35.42	0.538621
TRANSECTO-404	0404	6474	184	2	0	0	0	6660	7.77687	0	0	0	-46.8333	-2.55132	856.385	50.07	9.07851	-0.324444	10.135	102.718	1.11637	17.04	0.847698	2.50383	8.81718	3.96	4.28444	9.07851	5.45428	1.59868	-0.046514	0.600791	0.293105	-0.008528	0	0	0	0	0.33	1.69	3.96	9.53	14.6	17.04	19.47	24.73	28.35	34.42	0.393168
TRANSECTO-405	0405	4244	1551	167	17	0	0	5979	7.379	17	0.0209806	0	-48.475	-3.74649	810.272	67.57	22.4576	26.6652	10.0173	100.347	0.446056	13.07	-0.325815	2.86255	7.98464	6.34	6.22476	22.4576	5.62544	-0.498952	0.69128	0.250492	-0.088696	0.122885	2.79	7.62	14.06	16.32	18.2	21.24	23.74	26.01	28.22	29.39	30.67	34.04	36.97	43.76	0.474827
TRANSECTO-406	0406	4837	1170	111	14	0	0	6132	7.4984	14	0.0171196	0	-48.4875	-3.75075	817.774	65.58	22.1647	25.9837	9.51308	90.4987	0.4292	12.06	-0.434974	2.9905	7.52683	5.85	5.70635	22.1647	5.31212	-0.58182	0.695245	0.239666	-0.109527	0.130879	2.88	7.96	14.54	16.7	18.44	21.2	23.52	25.62	27.68	28.76	29.93	32.95	35.51	41.6	0.460478
TRANSECTO-407	0407	5632	632	18	1	0	0	6283	7.6361	1	0.00121536	0	-56.2149	-1.60742	822.802	60.2	19.4889	24.8238	10.3363	106.839	0.530368	15.75	-0.298438	2.22208	8.64524	7.19	6.64619	19.4889	5.88059	-0.524677	0.350363	0.30174	-0.089222	0.05958	0.48	3.35	8.92	11.51	14.02	18.33	21.43	23.89	26.12	27.26	28.5	31.63	34.21	39.3	0.579865
TRANSECTO-408	0408	2884	414	18	0	0	0	3316	3.98635	0	0	0	-54.8784	-3.29252	831.838	65.06	13.1367	-0.533016	11.2156	125.791	0.853762	20.4	0.448832	2.22793	9.57231	10.14	12.863	13.1367	6.34191	0.821439	-0.036629	0.482761	0.129525	-0.005776	0	0	0	1.18	3.58	8.49	12.33	15.96	19.66	21.58	23.64	28.85	32.9	39.53	0.258663
TRANSECTO-409	0409	5627	646	22	0	1	0	6296	7.7889	1	0.00123712	0	-54.9536	-3.12468	808.329	55.88	9.402	-0.624762	10.797	116.576	1.14838	17.3	0.933787	2.82844	9.2381	4.78	5.40476	9.402	5.76315	1.78205	0.02456	0.61297	0.309214	0.004262	0	0	0	0	0	1.07	4.78	9.83	14.82	17.3	19.81	25.77	30.44	38.26	0.216619
TRANSECTO-410	0410	2878	2530	209	2	0	0	5619	6.88076	2	0.0024491	0	-54.9632	-2.85969	816.625	67.31	20.2453	-0.575079	12.5123	156.559	0.618036	19.8	-0.01069	2.05258	10.5457	9.82	21.2951	20.2453	7.19333	-0.054765	0.265088	0.355308	-0.007613	0.036852	0	1.31	7.43	10.29	12.77	16.99	20.72	24.42	28.19	30.09	32.07	36.65	39.91	45.37	0.317705
TRANSECTO-411	0411	5905	0	0	0	0	0	5905	7.19229	0	0	0	-55.0976	-12.2616	821.018	37.41	6.63585	-0.190794	7.51584	56.4879	1.13261	11.8	0.941641	2.75031	6.41446	3.31	3.50079	6.63585	4.01995	1.24585	0.053167	0.605793	0.309917	0.013226	0	0	0	0.06	0.34	1.07	3.31	6.67	10.14	11.86	13.83	18.5	21.68	26.09	0.23352
TRANSECTO-412	0412	6419	1	0	0	0	0	6420	7.99764	0	0	0	-54.1968	-12.0016	802.736	43.35	13.6739	-0.164286	7.58051	57.4641	0.554378	10.75	-0.301056	2.24253	6.25305	5.22	14.8543	13.6739	4.31278	-0.343205	0.283809	0.315402	-0.079579	0.065806	0	0.61	6.61	8.64	10.16	12.59	14.69	16.59	18.43	19.39	20.41	22.9	24.77	27.97	0.35049
TRANSECTO-413	0413	4797	691	3	0	0	0	5491	6.42921	0	0	0	-67.6256	-9.75788	854.07	51.65	14.8824	-0.710635	10.7916	116.459	0.725127	17.17	0.352636	2.19367	9.12072	8.56	14.5306	14.8824	6.16709	0.543943	0.197659	0.414389	0.088201	0.032051	0	0.14	3.93	5.82	7.54	10.65	13.82	17.42	21.08	22.99	25.05	30.18	33.85	39.22	0.40926
TRANSECTO-414	0414	5899	264	1	0	0	0	6164	6.99553	0	0	0	-67.2844	-9.87292	881.134	50.85	9.92116	-0.60381	9.81054	96.2466	0.988849	15.97	0.865271	2.80704	8.16676	7.2	7.86381	9.92116	5.37897	1.31504	0.17293	0.542171	0.244478	0.032149	0	0	0	0.57	1.83	4.79	7.26	10.07	14.16	16.54	19.04	25.07	29.28	35.48	0.280309
TRANSECTO-415	0415	4055	373	0	0	0	0	4428	5.1162	0	0	0	-67.9751	-10.2546	865.485	51.65	11.7181	-0.638888	10.7484	115.529	0.917251	19.71	0.605988	2.33536	9.06961	9.87	10.5089	11.7181	6.0151	1.09387	0.01532	0.513317	0.181854	0.002547	0	0	0	0	2.37	7	9.87	12.94	17.33	19.71	22.18	27.78	31.65	37.37	0.369662
TRANSECTO-416	0416	4751	1152	82	1	0	0	5986	6.9432	1	0.00115991	1	-63.0096	-9.12203	862.138	60.39	20.2114	22.6243	10.1374	102.767	0.50157	13.82	-0.141186	2.5479	8.18913	6.77	6.64572	20.2114	5.75521	-0.273275	0.586371	0.284751	-0.047483	0.101885	1.7	4.92	11.05	13.45	15.43	18.54	21.1	23.49	25.94	27.27	28.76	32.71	35.96	42.05	0.392062
TRANSECTO-417	0417	1032	2611	1022	572	34	1	5272	6.18397	607	0.712001	1	-53.2416	1.27787	852.527	78.22	29.2633	19.3597	13.8973	193.136	0.474906	17.58	-0.06816	4.71527	10.9833	8.77	12.7003	29.2633	7.84585	-0.13653	1.03846	0.268112	-0.017402	0.132358	3.61	9.58	17.98	20.67	22.85	26.42	29.64	32.91	36.37	38.25	40.38	46.92	52.89	60.94	0.947191
TRANSECTO-418	0418	5677	664	13	0	0	0	6354	7.51953	0	0	0	-55.9016	-9.56785	845	56.19	17.9094	19.5078	9.75988	95.2553	0.544957	13.25	-0.038713	2.53101	7.88103	6.52	6.46222	17.9094	5.54555	-0.138855	0.557351	0.309644	-0.025039	0.100504	0.26	2.96	9.09	11.25	13.08	16.13	18.64	20.88	23.19	24.5	26	30.2	33.67	39.86	0.436802
TRANSECTO-419	0419	7884	89	2	0	0	0	7975	7.59519	0	0	0	-61.3708	2.38981	1050.01	51.94	6.78121	-0.065714	8.11778	65.8983	1.1971	12.3	1.15872	3.61585	6.83965	2.3	2.36571	6.78121	4.23869	1.46619	0.170371	0.625064	0.345907	0.040194	0	0	0	0	0.34	1.12	2.3	6.44	10.49	12.3	14.19	18.87	22.72	30.75	0.214357
TRANSECTO-420	0420	5709	91	8	1	0	0	5809	7.63441	1	0.00131424	0	-61.3999	2.79648	760.898	54.56	12.4636	-0.817777	8.65849	74.9695	0.694704	14.22	0.336573	2.43002	7.29833	7.08	13.0978	12.4636	4.93752	0.324693	0.171776	0.396156	0.06576	0.03479	0	0.99	3.27	4.74	6.35	9.43	12.28	14.97	17.61	18.96	20.37	23.82	26.78	33.25	0.324295
TRANSECTO-421	0421	5650	280	41	0	0	0	5971	7.3442	0	0	0	-61.2553	2.64957	813.022	58.55	12.3663	-0.794286	8.73425	76.2872	0.706295	12.9	0.462528	3.09912	7.1268	6.38	13.1743	12.3663	4.92001	0.325775	0.338633	0.397857	0.066214	0.068828	0	0	3.47	5.33	6.93	9.82	12.38	14.74	17.02	18.23	19.57	23.23	26.76	36.37	0.246472
TRANSECTO-422	0422	6588	79	6	0	0	0	6673	8.00011	0	0	0	-61.6541	2.74063	834.114	58.11	5.47158	-0.292381	7.68385	59.0416	1.40432	9.23	1.59885	5.03722	6.15251	1.29	1.58238	5.47158	3.73697	1.70881	0.492996	0.682978	0.457272	0.131924	0	0	0	0.14	0.32	0.75	1.29	2.35	6.92	9.37	11.75	17.38	21.86	30.42	0.184533
TRANSECTO-423	0423	4953	1305	56	0	0	0	6314	7.37822	0	0	0	-55.0044	-2.83464	855.762	57.13	18.4956	-0.279524	10.9638	120.204	0.592777	16	0.03777	2.27899	9.04599	7.98	19.0295	18.4956	6.27721	0.004506	0.433887	0.339389	0.000718	0.069121	0	1.87	8.18	10.49	12.42	15.74	18.75	21.7	24.8	26.49	28.35	32.97	36.38	42.06	0.412494
TRANSECTO-424	0424	4046	923	36	1	0	0	5006	6.06038	1	0.00121062	0	-54.5616	-2.79048	826.02	549.13	10.3617	-5.29	11.4397	130.867	1.10404	18.78	0.872088	4.90185	9.84184	6.43	11.72	10.3617	6.18234	1.73762	-0.071902	0.596656	0.281062	-0.01163	0	0	0	0	0	1.31	6.43	11.42	16.23	18.78	21.59	28.09	32.26	38.73	0.028231
TRANSECTO-425	0425	2570	2948	221	0	0	0	5739	6.95714	0	0	0	-54.9736	-3.33424	824.907	60.15	21.3696	11.8886	12.6656	160.417	0.592691	20.06	-0.110209	2.79126	10.6907	9.95	11.8886	21.3696	7.28027	-0.214914	0.266278	0.340683	-0.02952	0.036575	0	1.57	8.83	11.52	13.95	18.24	22.08	25.87	29.68	31.58	33.5	37.74	40.63	45.51	0.961736
TRANSECTO-426	0426	8512	1	0	0	0	0	8513	9.81857	0	0	0	-60.8988	-4.37779	867.03	40.17	15.2597	-0.273492	7.19176	51.7214	0.471292	9.2	-0.668457	2.64034	5.79561	4.2	17.2035	15.2597	3.99784	-0.672024	0.413438	0.261988	-0.168097	0.103415	0.07	3	9.07	11.26	12.89	15.21	16.93	18.39	19.76	20.46	21.21	23.11	24.65	27.57	0.432954
TRANSECTO-427	0427	7070	1	0	0	0	0	7071	8.58996	0	0	0	-60.294	-3.65596	823.17	44.08	14.8582	-0.708889	9.01488	81.268	0.606727	15.13	-0.276774	1.91776	7.73414	6.65	17.4389	14.8582	5.14416	-0.417632	0.067162	0.346217	-0.081186	0.013056	0	0.32	4.46	6.92	9.43	13.73	16.73	19.04	21.06	22.05	23.09	25.58	27.48	30.89	0.399346
TRANSECTO-428	0428	7221	51	2	0	0	0	7274	8.63883	0	0	0	-61.5309	-5.00007	842.012	53.25	20.3361	23.2929	8.05374	64.8628	0.396032	9.67	-0.766594	3.15989	6.30165	4.66	4.48714	20.3361	4.43934	-0.739743	0.624357	0.218299	-0.166634	0.140642	2.82	7.85	14.44	16.31	17.76	20.02	21.84	23.49	25.12	25.98	26.9	29.22	31.07	34.39	0.476809
TRANSECTO-430	0430	7417	24	0	0	0	0	7441	8.69142	0	0	0	-62.1526	-5.66495	856.132	43.81	19.0473	21.3344	7.42918	55.1927	0.390039	8.96	-0.651031	3.13071	5.80269	4.37	4.26555	19.0473	4.11785	-0.567495	0.595929	0.216191	-0.137813	0.144718	3.51	7.93	13.52	15.18	16.48	18.53	20.21	21.74	23.3	24.14	25.07	27.49	29.46	33	0.545304
TRANSECTO-431	0431	7572	27	0	0	0	0	7599	8.9902	0	0	0	-62.5273	-5.91724	845.254	47.3	19.8421	22.1356	7.18927	51.6855	0.362323	8.77	-0.712305	3.27678	5.61655	4.27	4.15445	19.8421	3.97285	-0.583394	0.574999	0.200223	-0.146845	0.144732	4.75	9.44	14.53	16.07	17.31	19.32	21.01	22.54	24.04	24.84	25.7	27.9	29.69	33.02	0.51505
TRANSECTO-432	0432	7795	20	1	0	0	0	7816	9.11934	0	0	0	-61.9758	-5.23698	857.08	52.04	18.3138	19.9122	7.10891	50.5365	0.388171	8.47	-0.55285	3.20025	5.51763	4.15	4.09222	18.3138	3.94284	-0.457939	0.604885	0.215293	-0.116145	0.153414	3.62	8.03	13.05	14.56	15.76	17.68	19.26	20.72	22.21	23.03	23.96	26.49	28.64	32.53	0.416805
TRANSECTO-433	0433	6487	16	0	0	0	0	6503	8.36022	0	0	0	-55.2713	-11.4295	777.851	46.6	15.8047	18.9197	7.96101	63.3776	0.503711	11.7	-0.158489	2.35167	6.57758	5.76	5.67032	15.8047	4.54672	-0.212513	0.355502	0.287681	-0.04674	0.078189	1.36	4.24	8.43	10.02	11.47	14.15	16.52	18.62	20.65	21.72	22.86	25.73	28	32.14	0.399585
TRANSECTO-434	0434	6706	1	0	0	0	0	6707	8.27565	0	0	0	-50.4316	-9.6407	810.45	43.09	13.0195	-0.378889	6.41008	41.0891	0.492345	8.49	-0.222315	2.65774	5.13916	4.17	14.0389	13.0195	3.6237	-0.225304	0.411569	0.278329	-0.062175	0.113577	0.14	3.48	7.53	8.95	10.12	12.04	13.66	15.14	16.63	17.44	18.34	20.75	22.86	26.78	0.319209
TRANSECTO-435	0435	5082	1178	62	1	0	0	6323	7.43823	1	0.00117638	0	-56.0245	-3.69511	850.067	62.71	21.3347	22.3471	9.61949	92.5346	0.450884	12.89	-0.276428	2.7049	7.71855	6.32	6.32286	21.3347	5.43404	-0.392172	0.621085	0.254704	-0.07217	0.114295	2.88	7.28	13.13	15.2	16.97	19.9	22.34	24.58	26.86	28.09	29.43	32.89	35.77	41.49	0.560679
TRANSECTO-437	0437	2278	2585	696	179	13	0	5751	6.46568	192	0.21586	8	-53.3369	1.29524	889.466	76.54	24.7946	3.77619	12.7234	161.886	0.513153	16.9	-0.001596	6.69424	10.1437	8.31	21.8438	24.7946	7.19257	-0.128841	0.840201	0.290086	-0.017913	0.116815	2.29	6.26	13.33	16.24	18.67	22.55	25.62	28.42	31.43	33.14	35.09	40.36	45.3	55.49	0.966136
TRANSECTO-438	0438	4767	1138	92	5	0	0	6002	7.28681	5	0.00607032	0	-57.6018	-6.31789	823.68	64.72	21.1259	22.6581	9.68822	93.8616	0.458596	12.9	-0.195825	2.7702	7.75118	6.39	6.3319	21.1259	5.47323	-0.30619	0.641486	0.259077	-0.055943	0.117204	2.7	7.18	13	14.98	16.65	19.44	21.87	24.2	26.59	27.88	29.3	32.9	35.88	42	0.506463
TRANSECTO-439	0439	6694	342	0	0	0	0	7036	7.87716	0	0	0	-65.4707	-8.26105	893.216	50.83	21.3407	24.0567	8.64874	74.8007	0.40527	11.21	-0.599212	2.88672	6.89785	5.41	5.23333	21.3407	4.83194	-0.649894	0.585975	0.226419	-0.134499	0.121271	3.39	8.44	14.37	16.33	17.97	20.61	22.77	24.7	26.57	27.54	28.6	31.24	33.32	37.16	0.51047
TRANSECTO-440	0440	6132	446	28	0	0	1	6607	8.03193	1	0.00121567	0	-60.123	0.0624082	822.592	58.32	20.5436	23.2352	8.42862	71.0416	0.41028	10.28	-0.504453	3.09641	6.59715	4.98	4.84476	20.5436	4.68413	-0.559266	0.670936	0.22801	-0.119396	0.143236	3.4	7.91	13.99	15.97	17.52	19.89	21.8	23.54	25.3	26.25	27.29	30.04	32.41	37.6	0.418913
TRANSECTO-441	0441	6251	258	1	0	0	0	6510	7.38103	0	0	0	-62.366	1.84056	881.991	48.52	17.7161	20.4486	8.77829	77.0584	0.495498	12.42	-0.195157	2.43337	7.16848	6.13	6.02143	17.7161	5.00005	-0.268325	0.451321	0.282232	-0.053664	0.090263	1.4	4.76	9.81	11.7	13.34	16.09	18.46	20.68	22.93	24.12	25.41	28.66	31.18	35.65	0.477457
TRANSECTO-442	0442	6266	196	19	0	0	0	6481	7.55737	0	0	0	-64.9927	0.562096	857.573	58.95	18.777	21.1444	7.84749	61.5831	0.417932	9.99	-0.369628	3.00449	6.19974	4.89	4.79444	18.777	4.3925	-0.40497	0.584821	0.23393	-0.092196	0.133141	3.34	7.35	12.48	14.16	15.56	17.82	19.72	21.46	23.21	24.15	25.18	27.91	30.21	35.03	0.409654
TRANSECTO-443	0443	7118	112	0	0	0	0	7230	8.05847	0	0	0	-67.2457	-4.77908	897.193	47.17	20.7416	22.4071	7.65681	58.6268	0.369153	9.38	-0.715792	3.34417	5.96503	4.62	4.55286	20.7416	4.23151	-0.593457	0.616419	0.204011	-0.140247	0.145673	4.75	10.03	15.18	16.73	17.99	20.04	21.82	23.52	25.22	26.11	27.07	29.44	31.31	34.76	0.542603
TRANSECTO-444	0444	5054	1128	28	0	0	0	6210	6.72486	0	0	0	-71.9027	-5.73487	923.439	57.56	22.1019	24.454	9.24295	85.4321	0.418197	12.54	-0.397005	2.7076	7.45036	6.15	6.01603	22.1019	5.21667	-0.482688	0.571605	0.236028	-0.092528	0.109573	4.36	8.66	14.31	16.27	17.94	20.76	23.19	25.44	27.66	28.81	30.04	33.12	35.56	40.2	0.472977
TRANSECTO-445	0445	6659	48	0	0	0	0	6707	8.19077	0	0	0	-54.7065	-1.04144	818.849	46.76	13.1833	-0.76	8.0796	65.2799	0.612865	12.79	0.270538	2.30398	6.82236	6.38	13.49	13.1833	4.6239	0.259758	0.22629	0.350739	0.056177	0.048939	0.57	2.74	5.41	6.55	7.68	10.06	12.73	15.45	18.05	19.34	20.69	24.03	26.73	31.78	0.371929
TRANSECTO-446	0446	1107	3898	1155	14	2	0	6176	7.16442	16	0.0185607	0	-53.7385	2.0147	862.038	66.99	28.3523	31.3367	11.6846	136.529	0.412121	15.14	-0.504753	2.85384	9.28696	7.51	7.43333	28.3523	6.55882	-0.692129	0.805132	0.231333	-0.105526	0.122756	4.37	11.45	19.28	21.61	23.54	26.77	29.63	32.38	35.22	36.75	38.41	42.43	45.34	50.1	0.58716
TRANSECTO-447	0447	4291	1754	107	0	0	0	6152	7.32772	0	0	0	-60.4484	-9.79017	839.552	58.32	18.2779	12.856	10.6366	113.138	0.58194	15.54	0.297569	2.50409	8.75932	7.75	8.18397	18.2779	6.0625	0.349928	0.488857	0.331685	0.05772	0.080636	1.44	4.21	8.55	10.21	11.73	14.65	17.65	20.76	24.01	25.75	27.64	32.71	36.89	43.68	0.398857
TRANSECTO-448	0448	6796	87	4	0	0	0	6887	8.38222	0	0	0	-58.818	-5.51964	821.62	52.5	18.4387	21.4286	7.64088	58.3831	0.414393	9.83	-0.519861	2.90176	6.07426	4.76	4.62143	18.4387	4.27359	-0.51089	0.537088	0.231773	-0.119546	0.125676	2.96	7.08	12.27	14	15.42	17.71	19.59	21.28	22.95	23.83	24.78	27.22	29.23	33.13	0.530189
TRANSECTO-449	0449	5962	716	42	2	0	0	6722	8.05206	2	0.00239573	0	-57.4393	-4.21925	834.817	67.33	21.87	23.5056	8.75916	76.723	0.40051	11.2	-0.429024	3.02014	6.92312	5.51	5.44444	21.87	4.90134	-0.474697	0.653002	0.224112	-0.09685	0.133229	4.59	9.42	14.92	16.74	18.24	20.75	22.9	24.88	26.87	27.94	29.11	32.1	34.59	39.65	0.5719
TRANSECTO-450	0450	5884	632	35	0	0	0	6551	7.6381	0	0	0	-58.8732	-4.19032	857.674	58.5	18.5017	21.7	9.84237	96.8721	0.531971	14.97	-0.091226	2.29909	8.18636	7.26	6.99	18.5017	5.62802	-0.209864	0.369635	0.304189	-0.037289	0.065678	1.53	4.24	8.68	10.88	12.94	16.51	19.46	22.06	24.55	25.85	27.24	30.7	33.55	38.99	0.378908
TRANSECTO-451	0451	3693	2523	266	13	1	0	6496	7.36294	14	0.0158684	0	-58.8045	0.916366	882.256	69.66	23.0408	27.4505	10.9524	119.955	0.475347	15.06	-0.360792	3.66026	8.88709	7.22	6.94952	23.0408	6.18907	-0.565167	0.61753	0.268613	-0.091317	0.099777	1.76	6.36	13.26	15.87	18.09	21.69	24.62	27.18	29.65	30.93	32.31	35.87	38.86	45.03	0.912344
TRANSECTO-452	0452	6913	29	0	0	0	0	6942	8.31547	0	0	0	-63.614	-8.28748	834.829	47.92	16.4513	17.8533	7.70211	59.3226	0.468177	10.76	-0.232568	2.49626	6.26111	5.29	5.20667	16.4513	4.37901	-0.270879	0.418619	0.26618	-0.061858	0.095597	2.37	5.21	9.48	11.28	12.77	15.16	17.16	19.05	21	22.04	23.17	25.98	28.16	31.97	0.418539
TRANSECTO-453	0453	5468	298	4	0	0	0	5770	6.22059	0	0	0	-72.4708	-7.49985	927.564	52.3	16.4537	-0.14	9.26777	85.8915	0.563263	13.45	0.03399	2.41037	7.62705	6.7	16.92	16.4537	5.29378	-0.032604	0.416349	0.321738	-0.006159	0.078649	0.13	2.92	7.88	9.72	11.31	14.13	16.78	19.31	21.83	23.17	24.61	28.28	31.3	37.18	0.381534
TRANSECTO-454	0454	5256	1144	31	0	0	0	6431	6.63041	0	0	0	-72.0117	-6.92631	969.925	56.43	20.301	20.5392	9.49701	90.1932	0.467811	13.36	-0.185085	2.50941	7.72813	6.64	6.68079	20.301	5.40443	-0.265046	0.519104	0.266215	-0.049042	0.096052	2.89	6.63	11.97	13.9	15.56	18.4	20.91	23.38	25.92	27.26	28.68	32.16	34.88	39.96	0.488692
TRANSECTO-455	0455	5872	562	56	0	0	0	6490	7.73636	0	0	0	-60.3396	-5.7328	838.895	61.04	19.7155	19.0571	9.11061	83.0033	0.462104	12.19	-0.078226	2.79039	7.28874	6.08	6.19286	19.7155	5.15449	-0.156781	0.606258	0.261444	-0.030416	0.117617	3.22	6.93	12.07	13.81	15.29	17.83	20.11	22.35	24.71	26	27.41	31.06	34.05	40.14	0.437532
TRANSECTO-456	0456	5614	530	21	1	0	0	6166	7.45679	1	0.00120934	0	-61.0315	-8.25578	826.898	62.02	19.1171	21.8367	9.15968	83.8997	0.479134	12.67	-0.205002	2.54949	7.43073	6.19	6.04667	19.1171	5.19856	-0.31629	0.51636	0.271932	-0.060842	0.099327	2.26	5.39	10.9	12.98	14.75	17.63	20.05	22.27	24.48	25.65	26.92	30.23	33.01	38.32	0.406846
TRANSECTO-457	0457	5719	752	5	0	0	0	6476	6.85204	0	0	0	-72.7403	-6.96322	945.12	51.93	21.4766	24.2668	8.87872	78.8317	0.413414	11.6	-0.508037	2.83125	7.09341	5.61	5.44317	21.4766	4.97768	-0.580913	0.600507	0.231772	-0.116703	0.12064	3.67	8.33	14.17	16.17	17.85	20.59	22.82	24.81	26.75	27.77	28.89	31.76	34.09	38.49	0.545675
TRANSECTO-458	0458	7221	6	0	0	0	0	7227	8.13864	0	0	6	-68.5823	-0.486078	887.986	172.33	13.5994	14.8989	8.13827	66.2314	0.598431	11.01	2.05027	30.4982	6.25536	5.43	5.36889	13.5994	4.34979	-0.040145	0.401574	0.319853	-0.009229	0.09232	0	2.41	6.55	8.01	9.34	11.85	14.09	16.09	18.02	19.02	20.1	22.78	25.03	29.82	0.103774
TRANSECTO-459	0459	5459	911	47	3	0	0	6420	7.52962	3	0.00351851	0	-60.4848	-6.99531	852.633	62.45	22.024	25.4976	9.35614	87.5374	0.424815	12.4	-0.378524	2.78631	7.49017	6.05	5.90762	22.024	5.26569	-0.488679	0.62111	0.239088	-0.092804	0.117954	3.74	8.3	14.19	16.24	17.97	20.82	23.2	25.36	27.5	28.64	29.87	33.02	35.63	40.97	0.479047
TRANSECTO-460	0460	4883	703	46	1	0	0	5633	7.08697	1	0.00125812	0	-60.0499	-5.1927	794.838	62.46	19.5521	21.8156	9.98166	99.6335	0.510516	14.09	-0.084672	2.47835	8.1398	6.99	6.90444	19.5521	5.68762	-0.184859	0.518066	0.290896	-0.032502	0.091086	1.69	4.93	10.5	12.65	14.46	17.48	20.15	22.71	25.34	26.74	28.26	32.1	35.18	40.95	0.413506
TRANSECTO-461	0461	4465	1587	42	2	0	0	6096	6.76899	2	0.0022208	0	-68.7865	-7.74162	900.578	61.59	21.9375	24.1095	9.58887	91.9464	0.437099	12.7	-0.330683	2.73178	7.67659	6.25	6.15048	21.9375	5.4104	-0.42698	0.637615	0.246628	-0.078918	0.11785	3.35	8.05	13.93	15.96	17.67	20.53	22.95	25.19	27.45	28.66	30	33.49	36.34	41.55	0.479421
TRANSECTO-462	0462	6435	355	30	0	0	0	6820	7.89426	0	0	0	-65.8758	-5.50979	863.919	57.88	21.6381	25.3171	8.14156	66.285	0.376261	10.03	-0.64448	3.31197	6.36794	4.84	4.70286	21.6381	4.49777	-0.634233	0.652122	0.207864	-0.141011	0.144988	4.86	9.95	15.46	17.23	18.69	21.06	22.99	24.71	26.38	27.26	28.21	30.62	32.63	37.17	0.487674
TRANSECTO-463	0463	4181	1439	28	0	0	0	5648	6.47566	0	0	0	-66.8352	-9.39065	872.189	54.96	20.8327	21.4989	9.95691	99.1401	0.477947	14	-0.150653	2.49042	8.09792	6.95	6.94111	20.8327	5.67005	-0.232675	0.548882	0.272171	-0.041036	0.096804	2.69	6.68	11.94	14.01	15.81	18.82	21.44	23.99	26.62	28.01	29.52	33.38	36.48	41.7	0.433383
TRANSECTO-464	0464	6150	739	2	0	0	0	6891	7.86462	0	0	0	-66.78	-6.94028	876.202	53.78	22.7095	25.9559	8.63693	74.5966	0.380322	10.83	-0.762254	3.18823	6.81298	5.18	4.96413	22.7095	4.77315	-0.77844	0.63783	0.210183	-0.163087	0.133629	4.26	10.05	16.1	18.03	19.64	22.24	24.34	26.18	27.94	28.86	29.84	32.29	34.2	37.69	0.53915
TRANSECTO-465	0465	3075	3065	169	2	0	0	6311	7.30586	2	0.00231528	0	-53.896	1.60848	863.828	62.55	25.1012	28.4776	10.6098	112.569	0.422682	13.93	-0.495621	2.74915	8.4998	6.8	6.62238	25.1012	5.9616	-0.680259	0.686441	0.237502	-0.114107	0.115144	3.79	9.05	16.44	18.81	20.74	23.93	26.61	29.05	31.47	32.74	34.11	37.55	40.21	45.06	0.581297
TRANSECTO-466	0466	5735	663	14	0	0	0	6412	7.62838	0	0	0	-55.3205	-2.94889	840.546	54.01	15.4426	-0.195714	10.8997	118.804	0.705822	18.65	0.012639	2.01326	9.27496	8.4	16.9257	15.4426	6.22122	0.00844	0.045496	0.40286	0.001357	0.007313	0	0	1.18	5.07	8.48	13.18	16.73	19.66	22.33	23.72	25.22	29.18	32.41	38.29	0.390143
TRANSECTO-467	0467	6439	539	3	0	0	0	6981	7.8704	0	0	0	-66.6047	-7.12867	886.994	52.94	21.717	25.4222	8.88174	78.8853	0.408977	11.41	-0.683693	2.91226	7.08796	5.4	5.14222	21.717	4.93937	-0.774183	0.593925	0.227443	-0.156737	0.120243	2.92	8.09	14.58	16.71	18.46	21.24	23.46	25.37	27.18	28.12	29.12	31.63	33.6	37.22	0.477701
TRANSECTO-468	0468	5353	1207	14	0	0	0	6574	6.93275	0	0	0	-71.241	-5.4363	948.253	55.68	22.6783	25.7143	9.1781	84.2374	0.404708	12.34	-0.454213	2.79176	7.37232	6.06	5.91429	22.6783	5.1668	-0.522204	0.587833	0.22783	-0.101069	0.113771	4.89	9.47	15.1	17.01	18.63	21.39	23.8	26.02	28.21	29.35	30.56	33.55	35.92	40.29	0.528008
TRANSECTO-469	0469	8026	35	0	0	1	0	8062	9.27205	1	0.00115009	0	-63.8858	-1.04434	869.495	49.81	16.6445	18.3544	7.07965	50.1215	0.425346	8.84	-0.495253	2.91897	5.58976	4.29	4.18556	16.6445	3.95312	-0.468663	0.517778	0.237504	-0.118555	0.130979	2.29	5.74	10.97	12.71	14.05	16.07	17.69	19.19	20.72	21.55	22.45	24.77	26.66	30.4	0.414243
TRANSECTO-470	0470	2608	3099	300	4	0	0	6011	7.08915	4	0.00471745	0	-51.6662	2.93323	847.916	62.96	24.1067	26.9954	11.0875	122.932	0.459933	14.53	-0.417346	2.64298	8.89077	7.06	6.8954	24.1067	6.24633	-0.636138	0.699137	0.259112	-0.101842	0.111927	2.11	6.78	14.78	17.46	19.59	22.9	25.62	28.12	30.64	31.99	33.46	37.22	40.2	45.76	0.50271
TRANSECTO-471	0471	6809	319	1	0	0	0	7129	7.50975	0	0	0	-69.389	-2.18094	949.3	51.22	18.7607	21.7698	9.04326	81.7805	0.482033	12.94	-0.309222	2.39209	7.4261	6.28	6.07984	18.7607	5.14398	-0.416076	0.430445	0.274189	-0.080886	0.083679	1.71	5.09	10.46	12.56	14.36	17.37	19.9	22.16	24.36	25.5	26.72	29.73	32.07	36.19	0.440163
TRANSECTO-472	0472	5326	307	9	0	0	0	5642	7.17388	0	0	0	-53.5554	-7.40387	786.464	59.53	14.402	-0.236667	8.80889	77.5965	0.611643	11.85	0.547228	3.16139	7.02006	5.92	14.0567	14.402	4.94349	0.446689	0.564247	0.34325	0.090359	0.114139	0.8	3.14	6.52	7.9	9.19	11.58	13.82	16.03	18.41	19.75	21.31	26.03	30.56	38.56	0.340812
TRANSECTO-473	0473	455	67	1	0	0	0	523	0.651404	0	0	0	-54.9225	-3.04179	802.881	157.08	13.4715	1.53238	11.3141	128.009	0.839858	19.46	0.545713	2.33015	9.83348	9.25	10.1476	13.4715	6.37372	1.00052	-0.047989	0.473128	0.156976	-0.007529	0	0.64	2.22	2.92	3.73	6.52	11.68	16.24	20.31	22.38	24.59	29.7	33.43	40.03	0.31123
TRANSECTO-474	0474	7983	0	0	0	0	0	7983	9.33976	0	0	0	-49.1762	-1.97717	854.733	39.86	12.6212	-0.245714	6.76232	45.729	0.535791	9.49	-0.244014	2.43152	5.53097	4.6	13.7157	12.6212	3.83842	-0.279769	0.315218	0.304125	-0.072886	0.082122	0	1.69	6.4	8.1	9.45	11.64	13.47	15.12	16.74	17.59	18.49	20.72	22.48	26.2	0.41785
TRANSECTO-475	0475	7508	86	1	0	0	0	7595	8.5289	0	0	0	-65.224	-4.60049	890.502	50.17	20.2288	23.1081	7.56651	57.252	0.374047	9.03	-0.794114	3.35315	5.89215	4.33	4.16809	20.2288	4.15572	-0.699322	0.615717	0.205436	-0.168279	0.148161	4.14	8.98	14.69	16.43	17.8	19.94	21.66	23.19	24.68	25.46	26.31	28.47	30.22	33.68	0.473144
TRANSECTO-476	0476	2076	2694	839	171	12	0	5792	6.53094	183	0.206347	0	-52.894	0.0952881	886.856	79.89	25.3881	26.4876	12.4669	155.424	0.491053	16.66	-0.099543	2.70413	9.98987	8.24	8.21238	25.3881	7.05729	-0.278598	0.799052	0.277976	-0.039477	0.113224	2.43	6.99	14.62	17.31	19.53	23.14	26.23	29.19	32.29	33.97	35.81	40.65	44.79	53.63	0.465405
TRANSECTO-477	0477	2661	2433	551	208	27	1	5881	6.8845	236	0.27627	0	-51.8859	0.1114	854.238	83.44	25.2661	27.8571	11.5296	132.931	0.456326	13.88	-0.081136	3.26935	8.92467	6.86	6.80286	25.2661	6.42019	-0.280147	1.00603	0.254103	-0.043635	0.156697	2.92	9.12	16.31	18.58	20.44	23.5	26.11	28.56	31.09	32.46	34.02	38.49	43.22	54.28	0.401934
TRANSECTO-478	0478	6421	377	30	0	0	0	6828	7.51959	0	0	0	-62.1713	-2.87978	908.028	58.21	19.4355	21.7414	8.94246	79.9677	0.46011	11.54	-0.397749	2.79284	7.12509	5.54	5.38857	19.4355	5.01487	-0.528921	0.601574	0.258027	-0.10547	0.119958	1.48	5.57	11.84	14.11	15.93	18.67	20.79	22.68	24.6	25.65	26.8	29.72	32.15	37.43	0.39244
TRANSECTO-479	0479	5487	1043	2	0	0	0	6532	7.35715	0	0	0	-66.9482	-8.30436	887.844	50.48	21.5905	25.0981	9.47999	89.8703	0.439083	12.76	-0.476318	2.64089	7.64916	6.2	5.99191	21.5905	5.34267	-0.599795	0.564228	0.247455	-0.112265	0.105608	2.64	7.22	13.55	15.76	17.58	20.53	22.96	25.18	27.37	28.52	29.75	32.78	35.11	39.17	0.476069
TRANSECTO-480	0480	2040	3565	419	4	0	1	6029	6.99361	5	0.00579997	0	-52.1538	2.56775	862.073	64.93	25.4365	28.6586	11.1282	123.836	0.437487	14.75	-0.408101	2.68348	8.92508	7.25	7.09857	25.4365	6.27663	-0.594661	0.710895	0.246756	-0.094742	0.113261	3.62	8.83	16.16	18.66	20.69	23.99	26.76	29.35	31.99	33.41	34.94	38.79	41.79	47.03	0.481509
TRANSECTO-481	0481	4284	1441	34	0	0	0	5759	6.45561	0	0	0	-68.2658	-8.09098	892.092	558.01	19.3558	19.4898	10.673	113.912	0.551409	16.39	0.27811	13.5236	8.89702	8.16	8.16984	19.3558	6.11117	0.014004	0.368713	0.315728	0.002291	0.060334	1.79	4.52	8.99	10.96	12.84	16.4	19.66	22.71	25.76	27.35	29.06	33.36	36.63	41.95	0.063259
TRANSECTO-482	0482	3920	483	4	0	0	0	4407	7.21283	0	0	2	-69.3982	-3.18495	610.995	52.51	20.2719	22.39	9.20242	84.6845	0.453949	12.61	-0.417933	2.56114	7.4619	6.08	5.95	20.2719	5.199	-0.541378	0.516994	0.256463	-0.104131	0.099441	2.29	6.14	12.19	14.41	16.26	19.22	21.61	23.77	25.9	27.02	28.2	31.13	33.43	37.78	0.762151
TRANSECTO-483	0483	6925	383	14	0	0	0	7322	8.41262	0	0	0	-59.2641	-6.22316	870.359	57.34	21.4542	24.49	8.34342	69.6126	0.388894	10.52	-0.617795	3.06206	6.59465	5.05	4.86	21.4542	4.63654	-0.645416	0.616843	0.216113	-0.139202	0.13304	4.2	9.07	14.88	16.79	18.36	20.86	22.88	24.67	26.4	27.31	28.29	30.79	32.86	37.07	0.635862
TRANSECTO-484	0484	5067	1139	41	0	0	0	6247	6.48226	0	0	0	-72.9723	-6.81073	963.707	56.87	20.3763	22.6198	9.31549	86.7783	0.457173	12.64	-0.170285	2.64487	7.4967	6.27	6.22984	20.3763	5.28233	-0.243006	0.585526	0.259239	-0.046004	0.110846	3.17	7.18	12.37	14.26	15.88	18.62	21	23.27	25.61	26.9	28.32	31.98	34.93	40.29	0.458791
TRANSECTO-485	0485	6262	640	30	0	0	0	6932	8.20683	0	0	0	-59.1652	-1.73611	844.662	59.57	22.6991	25.5567	8.4819	71.9427	0.373666	9.9	-0.726944	3.38954	6.55575	4.78	4.62667	22.6991	4.65589	-0.725432	0.732082	0.205113	-0.155809	0.157238	4.53	10.12	16.61	18.53	20.02	22.33	24.18	25.86	27.54	28.43	29.4	31.92	34.05	38.82	0.518217
TRANSECTO-486	0486	5340	889	100	1	0	0	6330	7.50467	1	0.00118557	0	-59.1205	-0.981592	843.474	60.34	22.0174	25.06	9.18418	84.3492	0.417133	11.57	-0.422823	3.05297	7.23879	5.62	5.46	22.0174	5.12312	-0.535484	0.701693	0.232685	-0.104523	0.136966	3.62	8.61	14.7	16.72	18.37	21.06	23.28	25.28	27.25	28.29	29.43	32.41	35.04	41.42	0.534468
TRANSECTO-487	0487	4457	1552	63	0	0	0	6072	7.01272	0	0	0	-54.7385	-6.25572	865.855	56.15	17.2546	10.1584	10.5086	110.43	0.60903	14.94	0.511576	2.60082	8.61201	7.27	7.43159	17.2546	5.94451	0.682097	0.508755	0.344517	0.114744	0.085584	2.01	4.44	7.86	9.25	10.54	13.04	15.72	18.74	22.18	24.19	26.54	32.68	36.87	42.92	0.44962
TRANSECTO-488	0488	4772	1968	157	7	0	0	6904	8.0977	7	0.0082103	0	-57.7473	0.902216	852.588	67.34	23.1631	26.1189	9.6158	92.4636	0.415134	11.49	-0.572098	3.12781	7.49826	5.57	5.42111	23.1631	5.32548	-0.701604	0.781581	0.229912	-0.131745	0.146763	2.91	8.51	15.94	18.17	19.89	22.54	24.69	26.64	28.6	29.66	30.83	33.87	36.48	42.19	0.608743
TRANSECTO-489	0489	6167	218	2	0	0	0	6387	7.89479	0	0	0	-62.1826	3.30934	809.014	51.46	14.859	15.429	8.23465	67.8095	0.554185	11.96	0.207783	2.56874	6.75351	5.98	6.01095	14.859	4.69335	0.151889	0.400059	0.315858	0.032363	0.08524	1.3	3.82	7.34	8.72	9.99	12.36	14.67	16.97	19.38	20.68	22.12	25.76	28.63	34.14	0.403407
TRANSECTO-490	0490	4399	1749	63	0	0	0	6211	7.36631	0	0	0	-57.2438	-5.02467	843.163	59.08	22.7012	26.7286	9.96143	99.2301	0.438807	13.86	-0.383125	2.57054	8.10128	6.78	6.57857	22.7012	5.63994	-0.524688	0.549428	0.248443	-0.093031	0.097417	3.69	7.91	14.05	16.24	18.1	21.22	23.92	26.42	28.86	30.1	31.41	34.61	37.1	41.78	0.535925
TRANSECTO-491	0491	3090	2456	199	1	0	0	5746	7.1039	1	0.00123632	0	-54.8684	-0.0595016	808.852	60.59	21.3459	25.9471	11.7943	139.105	0.552532	18.74	-0.128754	2.09266	9.92729	9.05	8.60286	21.3459	6.76815	-0.278807	0.310634	0.317071	-0.041194	0.045896	1.28	3.94	9.1	11.74	14.37	18.97	22.6	25.76	28.85	30.48	32.21	36.26	39.21	44.46	0.460562
TRANSECTO-492	0492	7350	21	2	0	0	0	7373	8.85464	0	0	0	-61.54	1.87871	832.671	53.62	8.63206	-0.6	8.60145	73.985	0.996455	13.79	0.853491	2.70908	7.36797	5.13	5.73	8.63206	4.70267	1.19144	0.083526	0.544791	0.253355	0.017761	0	0	0.54	1.3	1.92	3.18	5.13	9.03	13.09	15.09	17.1	21.72	25.04	30.53	0.17027
TRANSECTO-493	0493	5647	469	9	0	0	0	6125	7.56118	0	0	0	-56.8507	-0.261592	810.059	52.44	20.6333	24.0092	8.89271	79.0804	0.430988	11.99	-0.481298	2.69872	7.17909	5.79	5.5692	20.6333	5.00287	-0.580787	0.534272	0.242465	-0.116091	0.106793	3.02	7.15	13.14	15.16	16.85	19.63	21.99	24.11	26.13	27.15	28.24	30.92	33.07	37.38	0.538298
TRANSECTO-494	0494	5752	588	2	0	0	0	6342	7.38741	0	0	0	-54.1834	-7.80847	858.488	51.87	16.8581	-0.132857	9.4604	89.4991	0.561178	13.84	0.196558	2.44782	7.78525	6.92	16.8829	16.8581	5.40236	0.181946	0.435392	0.320461	0.033679	0.080593	1.49	4.14	8	9.63	11.15	14.02	16.75	19.36	22.02	23.47	25.1	29.56	33.01	38.76	0.422912
TRANSECTO-495	0495	4851	399	15	0	0	0	5265	7.28245	0	0	0	-64.1118	-1.7114	722.971	56.22	20.8727	22.3387	8.46747	71.6981	0.405671	10.49	-0.478874	2.99803	6.65245	5.1	5.04127	20.8727	4.72293	-0.527943	0.654705	0.226273	-0.111783	0.138623	3.92	8.26	14.13	16.16	17.75	20.14	22.05	23.83	25.66	26.65	27.73	30.55	32.97	38.15	0.436966
TRANSECTO-496	0496	4768	1100	84	1	0	0	5953	7.23715	1	0.00121571	0	-56.0512	-6.28289	822.561	62.87	20.3969	24.1652	9.85511	97.1232	0.483166	13.89	-0.148047	2.56044	8.02645	6.83	6.71524	20.3969	5.59984	-0.275928	0.537451	0.274543	-0.049274	0.095976	2.4	6.08	11.51	13.59	15.41	18.55	21.26	23.76	26.21	27.48	28.86	32.39	35.39	41.6	0.442611
TRANSECTO-497	0497	6115	524	14	0	0	0	6653	7.90286	0	0	0	-58.0776	-4.14912	841.847	55.9	21.5056	22.659	8.30968	69.0508	0.386397	10.46	-0.430706	3.10877	6.52381	5.19	5.15905	21.5056	4.64246	-0.416493	0.653756	0.215872	-0.089714	0.140821	5.17	10.06	15.1	16.73	18.08	20.34	22.32	24.21	26.14	27.19	28.34	31.33	33.79	38.58	0.458014
TRANSECTO-498	0498	2723	2171	424	82	8	0	5408	6.63458	90	0.110413	0	-52.9044	-0.0895877	815.123	72.87	22.6205	24.6219	11.9875	143.7	0.529939	17.22	0.053902	2.56416	9.79332	8.54	8.4581	22.6205	6.82833	-0.050209	0.606356	0.301865	-0.007353	0.0888	2.04	5.59	11.47	13.88	16.04	19.81	23.13	26.24	29.41	31.1	32.96	37.8	41.7	50.06	0.454462
TRANSECTO-499	0499	4324	1852	133	1	0	0	6310	7.2432	1	0.00114789	0	-57.3034	-5.15774	871.162	66.89	21.9705	25.3024	10.0874	101.756	0.459134	14.22	-0.168395	2.55831	8.21089	7.05	6.99762	21.9705	5.73579	-0.266884	0.562091	0.261068	-0.04653	0.097997	3.64	7.75	13.08	15.07	16.82	19.9	22.66	25.29	27.92	29.29	30.77	34.49	37.46	43.28	0.554237
TRANSECTO-500	0500	6038	370	28	0	0	0	6436	7.64332	0	0	0	-57.7946	-7.90298	842.043	58.28	16.7802	13.1205	8.83667	78.0867	0.526614	12.36	0.229956	2.78412	7.16209	6.17	6.53048	16.7802	5.0122	0.167882	0.515823	0.298698	0.033495	0.102914	1.95	5.19	9.09	10.5	11.76	14.11	16.48	18.92	21.48	22.86	24.35	28.3	31.65	38.27	0.431119
TRANSECTO-501	0501	6438	431	0	0	0	0	6869	7.7349	0	0	0	-67.2775	-7.25985	888.053	49.78	21.2819	24.4857	8.72641	76.1502	0.41004	10.96	-0.662891	2.93841	6.92507	5.24	5.03571	21.2819	4.85082	-0.73104	0.614816	0.227932	-0.150705	0.126745	2.8	7.84	14.43	16.51	18.16	20.79	22.91	24.75	26.53	27.47	28.48	31.05	33.12	36.99	0.517145
TRANSECTO-502	0502	6454	200	2	0	0	0	6656	7.76813	0	0	0	-65.2795	0.0630432	856.835	55.27	19.3528	20.3422	8.28031	68.5636	0.427862	10.66	-0.388994	2.76379	6.58326	5.26	5.24222	19.3528	4.6608	-0.4184	0.574017	0.240834	-0.08977	0.123159	3.13	6.99	12.61	14.47	15.96	18.3	20.26	22.12	24.07	25.13	26.31	29.33	31.68	35.83	0.428707
TRANSECTO-503	0503	6552	62	0	0	0	0	6614	8.23075	0	0	0	-67.928	-0.299472	803.572	46.4	16.148	16.1568	7.78099	60.5438	0.481855	9.73	-0.04501	2.79566	6.11821	4.86	4.86683	16.148	4.38942	-0.068949	0.59883	0.271825	-0.015708	0.136426	1.29	5.39	9.88	11.35	12.58	14.61	16.36	18.06	19.95	21.08	22.41	26.26	29.33	33.77	0.396649
TRANSECTO-504	0504	3795	1851	171	8	0	0	5825	6.9147	8	0.00949658	0	-56.2789	-5.97903	842.408	64.51	21.9396	23.3637	10.5726	111.779	0.481895	14.45	-0.095295	2.61389	8.52838	7.18	7.12365	21.9396	6.00323	-0.199536	0.642763	0.273626	-0.033238	0.107069	2.66	6.79	12.73	14.88	16.72	19.8	22.53	25.14	27.85	29.33	30.96	35.15	38.65	45.26	0.490906
TRANSECTO-505	0505	5177	585	97	11	1	0	5871	7.21574	12	0.0147486	0	-62.1061	3.01495	813.638	71.4	16.4257	16.5186	8.76443	76.8152	0.53358	11.15	0.383663	3.61953	6.84382	5.56	5.55857	16.4257	4.88996	0.15375	0.677613	0.297702	0.031442	0.138572	1.43	4.67	9.01	10.59	11.98	14.37	16.46	18.45	20.55	21.74	23.13	27.08	30.84	40.81	0.348105
TRANSECTO-506	0506	4641	1240	94	1	0	0	5976	7.65738	1	0.00128136	0	-54.9864	-3.0947	780.423	61.48	12.0884	-0.206667	11.9997	143.994	0.992663	19.45	0.810588	2.54313	10.3456	7.08	7.58667	12.0884	6.57007	1.65304	0.054013	0.543501	0.251602	0.008221	0	0.13	1.09	1.68	2.3	3.88	7.38	13.15	18.5	21.13	23.9	30.36	35.02	42.31	0.275571
TRANSECTO-507	0507	6525	206	4	1	0	0	6736	7.85428	1	0.00116602	0	-66.4383	-5.4634	857.621	53.7	19.8686	22.419	8.29058	68.7338	0.41727	10.57	-0.587876	2.9088	6.58785	5.1	4.93095	19.8686	4.62401	-0.627255	0.575835	0.232729	-0.135652	0.124531	2.68	7.21	13.27	15.2	16.76	19.23	21.25	23.06	24.84	25.77	26.77	29.26	31.26	35.17	0.484985
TRANSECTO-509	0509	6360	205	2	0	0	0	6567	7.49866	0	0	0	-64.9683	-11.5219	875.757	53.32	17.1362	19.36	8.53234	72.8009	0.497913	11.14	-0.265675	2.63903	6.83754	5.35	5.23	17.1362	4.81184	-0.372861	0.543744	0.2808	-0.077488	0.113001	0.62	3.66	9.65	11.8	13.52	16.18	18.28	20.12	21.94	22.94	24.07	27.19	29.96	35.35	0.391153
TRANSECTO-510	0510	4713	1397	10	0	0	0	6120	7.00438	0	0	0	-66.5755	-8.59381	873.739	54.03	21.8357	24.949	9.57742	91.727	0.438613	12.81	-0.457824	2.69759	7.69603	6.3	6.14905	21.8357	5.39641	-0.561873	0.595687	0.247137	-0.10412	0.110386	2.34	7.63	13.97	16.03	17.74	20.58	23.02	25.31	27.62	28.84	30.12	33.23	35.62	39.92	0.455257
TRANSECTO-511	0511	4417	1500	109	3	0	0	6029	7.1701	3	0.00356781	0	-58.5976	0.380146	840.853	63.89	21.1693	25.2471	10.4152	108.477	0.491996	15.01	-0.172633	2.41739	8.55791	7.43	7.33714	21.1693	5.93906	-0.300706	0.495494	0.280551	-0.050632	0.08343	2.31	5.82	11.71	13.92	15.79	19.04	21.98	24.79	27.52	28.93	30.42	34.09	36.95	42.41	0.473559
TRANSECTO-512	0512	4437	1285	99	2	0	0	5823	7.28782	2	0.00250312	0	-54.6968	-4.52109	799.004	62.95	17.546	15.444	10.1056	102.123	0.575948	14.01	0.387774	2.78108	8.1667	6.99	6.97397	17.546	5.7208	0.40177	0.587017	0.326046	0.07023	0.102611	1.45	4.56	8.54	10.12	11.57	14.26	16.89	19.56	22.48	24.13	26.01	31.22	35.72	43.01	0.423515
TRANSECTO-513	0513	5034	1142	23	0	0	0	6199	6.96894	0	0	0	-70.4403	-5.95623	889.518	57.57	22.0569	26.0244	9.32577	86.97	0.422806	12.58	-0.414544	2.73432	7.50863	6.16	6.04445	22.0569	5.25674	-0.511361	0.583044	0.238326	-0.097277	0.110914	3.91	8.44	14.25	16.24	17.91	20.76	23.22	25.47	27.68	28.82	30.05	33.08	35.52	40.2	0.481787
TRANSECTO-514	0514	5903	577	21	0	0	0	6501	7.86751	0	0	0	-62.2795	-9.01055	826.31	55.9	18.3532	-0.517778	9.77121	95.4766	0.532399	14.52	-0.04496	2.32195	8.06321	7.2	19.3478	18.3532	5.592	-0.117327	0.412188	0.304688	-0.020981	0.07371	1.34	4.29	9.03	11.11	12.97	16.12	18.83	21.41	24.16	25.63	27.19	30.93	33.72	38.8	0.408432
TRANSECTO-515	0515	6724	17	0	0	0	0	6741	8.16909	0	0	0	-57.1943	-11.9138	825.183	44.81	16.8578	19.7789	8.17521	66.834	0.484952	12.37	-0.286892	2.28997	6.80413	5.99	5.72111	16.8578	4.66588	-0.354032	0.319595	0.27678	-0.075877	0.068496	1.71	4.96	9.09	10.76	12.41	15.44	17.92	20.06	22.09	23.13	24.23	26.88	28.85	32.22	0.432787
TRANSECTO-516	0516	5139	562	6	0	0	0	5707	6.23522	0	0	0	-69.4468	-10.1671	915.285	56.67	16.943	9.17714	9.62106	92.5648	0.567847	15.11	0.212955	2.24038	8.13608	7.49	8.41714	16.943	5.51314	0.263665	0.287886	0.325393	0.047825	0.052218	1.81	4.69	8.04	9.25	10.43	13.1	16.36	19.65	22.78	24.36	26.02	30.02	33.08	38.19	0.402512
TRANSECTO-517	0517	5998	1038	83	6	0	0	7125	7.40616	6	0.00623676	0	-60.0492	-7.60169	962.037	68.85	21.7366	22.2367	9.16152	83.9335	0.421479	11.71	-0.267196	2.99806	7.23178	5.82	5.84333	21.7366	5.14183	-0.346834	0.688492	0.236552	-0.067453	0.1339	4.09	8.81	14.45	16.27	17.77	20.28	22.48	24.6	26.79	27.98	29.29	32.7	35.52	41.48	0.486614
TRANSECTO-518	0518	3845	2226	74	0	0	0	6145	6.51063	0	0	0	-72.5332	-6.13062	943.841	57.25	23.3034	27.4881	10.051	101.023	0.431311	13.92	-0.374206	2.60378	8.15786	6.82	6.6519	23.3034	5.68868	-0.5093	0.574802	0.244113	-0.089529	0.101043	4.22	8.55	14.63	16.78	18.62	21.78	24.51	27	29.44	30.7	32.04	35.35	37.97	42.86	0.547379
TRANSECTO-519	0519	6684	295	1	0	0	0	6980	7.60849	0	0	0	-67.6048	-3.52963	917.396	51.49	20.8365	24.5656	8.75384	76.6297	0.420122	11.57	-0.600547	2.78377	7.02726	5.59	5.36444	20.8365	4.90171	-0.673259	0.544512	0.235247	-0.137352	0.111086	2.68	7.53	13.68	15.71	17.37	20.06	22.29	24.31	26.27	27.28	28.34	30.93	32.85	36.22	0.493999
TRANSECTO-520	0520	6461	149	0	0	0	0	6610	7.81424	0	0	0	-59.6962	1.33743	845.891	48.93	15.5021	-0.246984	9.07104	82.2838	0.585148	14.4	0.060689	2.16757	7.64548	7.15	16.037	15.5021	5.20926	0.024185	0.244952	0.336035	0.004643	0.047022	0.57	2.79	6.41	8.1	9.73	12.87	15.79	18.52	21.17	22.5	23.89	27.25	29.97	34.88	0.406571
TRANSECTO-521	0521	5448	260	4	1	0	0	5713	6.69972	1	0.00117272	0	-67.35	-5.37062	852.722	51.13	15.5503	-0.290635	9.66762	93.4629	0.621701	15.43	0.033132	2.13435	8.16969	7.56	16.5006	15.5503	5.54721	-0.018091	0.215851	0.356727	-0.003261	0.038912	0	1.21	5.53	7.51	9.4	13	16.21	19.01	21.61	22.94	24.36	27.89	30.74	36.14	0.450845
TRANSECTO-522	0522	5438	950	42	0	0	0	6430	7.46821	0	0	0	-53.7941	-5.06575	860.983	59.96	16.9096	16.2136	9.59208	92.0081	0.567257	13.34	0.379638	2.77497	7.74819	6.67	6.66365	16.9096	5.43251	0.366008	0.551421	0.321268	0.067374	0.101504	1.91	4.51	8.21	9.78	11.23	13.89	16.39	18.87	21.56	23.12	24.93	29.9	34.02	41.08	0.359559
TRANSECTO-523	0523	896	1701	456	129	28	1	3211	2.95074	158	0.145194	73	-53.6683	0.474632	1088.2	81.94	25.5614	26.527	13.2428	175.372	0.518079	17.59	0.129564	2.92095	10.534	8.7	8.66301	25.5614	7.47297	-0.004932	0.900666	0.292354	-0.00066	0.120523	2.56	6.88	13.81	16.59	18.96	22.84	26.08	29.15	32.39	34.18	36.18	41.74	47.1	59.11	0.531661
TRANSECTO-525	0525	5437	953	112	1	0	0	6503	7.53101	1	0.00115808	0	-51.6783	-4.72914	863.497	65.08	16.6581	14.9067	9.49276	90.1125	0.56986	12.06	0.548788	3.33405	7.4416	6.02	6.01667	16.6581	5.30131	0.462026	0.719061	0.318243	0.087153	0.135638	1.63	4.71	8.61	10.11	11.43	13.79	15.96	18.16	20.67	22.17	23.94	29.18	34.14	43.06	0.356605
TRANSECTO-526	0526	5596	146	0	0	0	0	5742	7.76349	0	0	0	-68.6733	-3.78771	739.616	49.76	20.5548	23.2829	8.1188	65.915	0.394984	10.54	-0.611409	2.93739	6.46469	5.13	4.97286	20.5548	4.53536	-0.603869	0.551342	0.220648	-0.133147	0.121565	3.95	8.61	14.1	15.9	17.38	19.77	21.8	23.65	25.48	26.44	27.45	29.94	31.81	35.11	0.527271
TRANSECTO-527	0527	5447	565	3	0	0	0	6015	6.67763	0	0	0	-68.4405	-9.57338	900.768	55.37	16.5253	-0.987619	9.78167	95.681	0.591921	15.14	0.162171	2.22725	8.24249	7.57	17.3076	16.5253	5.61114	0.179416	0.298798	0.339549	0.031975	0.053251	0.5	3.26	7.29	8.79	10.17	13.03	16.32	19.49	22.42	23.93	25.55	29.64	32.79	37.98	0.376389
TRANSECTO-528	0528	7472	122	11	0	0	1	7606	8.29317	1	0.00109035	0	-63.2083	-2.10329	917.141	54.65	19.4581	21.6889	7.90999	62.568	0.406515	9.92	-0.487639	3.02007	6.23191	4.86	4.75111	19.4581	4.41481	-0.491944	0.597392	0.226888	-0.11143	0.135316	3.45	7.84	13.26	15.01	16.4	18.65	20.51	22.24	23.99	24.93	25.95	28.59	30.75	35.03	0.406844
TRANSECTO-529	0529	7362	200	0	0	0	0	7562	7.98289	0	0	0	-66.6981	-4.04502	947.276	48.08	22.1911	24.3276	7.62675	58.1674	0.343685	9.14	-0.802756	3.59362	5.89324	4.47	4.37238	22.1911	4.18633	-0.637495	0.650125	0.188649	-0.15228	0.155297	6.45	11.68	16.75	18.3	19.57	21.64	23.38	24.98	26.59	27.44	28.37	30.71	32.58	35.99	0.584781
TRANSECTO-530	0530	4442	1851	131	14	0	0	6438	7.7729	14	0.0169028	0	-58.2659	-1.08603	828.263	86.72	23.2077	26.1943	9.51917	90.6147	0.410173	11.58	-0.486127	3.13301	7.4362	5.62	5.48429	23.2077	5.28878	-0.603518	0.774531	0.227889	-0.114113	0.146448	3.6	9.2	15.87	18	19.71	22.41	24.57	26.54	28.51	29.58	30.77	33.96	36.76	42.8	0.400375
TRANSECTO-531	0531	5939	857	3	0	0	0	6799	7.65199	0	0	0	-65.909	-8.63706	888.527	51.29	22.3276	26.1789	9.23841	85.3483	0.413767	12	-0.603998	2.83225	7.38552	5.75	5.51889	22.3276	5.16204	-0.716926	0.609096	0.231196	-0.138884	0.117995	3.12	8.24	14.81	16.98	18.77	21.64	23.94	25.98	27.95	28.98	30.08	32.86	35.03	39.01	0.542313
TRANSECTO-532	0532	4939	1027	18	0	0	0	5984	6.34615	0	0	0	-70.9723	-9.1345	942.935	56.08	18.7795	-0.268571	10.2402	104.861	0.545285	16.4	-0.025003	2.13441	8.65704	8.12	19.5786	18.7795	5.88354	-0.087364	0.271935	0.313297	-0.014849	0.04622	1.7	4.6	8.53	10.43	12.31	15.94	19.31	22.44	25.37	26.83	28.33	31.89	34.68	39.81	0.432605
TRANSECTO-533	0533	6223	381	12	0	0	0	6616	7.65531	0	0	17	-57.6216	-9.27558	864.237	58.94	14.3974	-0.116667	9.55499	91.2978	0.663661	14.83	0.291857	2.42225	7.96592	7.37	14.4667	14.3974	5.45215	0.293041	0.293704	0.378691	0.053748	0.053869	0.08	1.16	4.63	6.38	8.11	11.36	14.35	17.13	19.81	21.21	22.76	26.96	30.65	37.37	0.413373
TRANSECTO-534	0534	5805	587	98	1	0	0	6491	7.12755	1	0.00109807	0	-62.7018	3.12527	910.692	61.57	17.1742	18.1656	8.58736	73.7427	0.500014	11.27	0.094268	3.06669	6.80401	5.6	5.57444	17.1742	4.83395	-0.04987	0.609594	0.281465	-0.010317	0.126107	1.69	5.23	9.82	11.49	12.95	15.44	17.55	19.52	21.59	22.76	24.1	27.68	30.78	38.66	0.38305
TRANSECTO-535	0535	4991	1085	27	0	0	0	6103	7.10563	0	0	0	-59.8955	-10.5709	858.896	57.78	18.4257	21.62	9.85757	97.1718	0.534989	14.21	0.040623	2.44501	8.08042	7.05	7.1	18.4257	5.62698	-0.027987	0.480678	0.305387	-0.004974	0.085424	1.56	4.33	9.26	11.21	12.96	16.04	18.81	21.41	24.02	25.42	26.96	31.04	34.48	40.62	0.378093
TRANSECTO-536	0536	5579	835	50	0	0	0	6464	7.62541	0	0	3	-53.1704	-5.83639	847.692	57.19	14.0252	6.86746	9.60598	92.2749	0.684908	13.36	0.749649	3.16445	7.76309	6.51	6.53254	14.0252	5.35715	0.816954	0.519312	0.381966	0.152498	0.096938	0.99	2.71	5.4	6.59	7.73	9.99	12.45	15.16	18.22	19.95	21.91	27.53	32.51	40.58	0.373697
TRANSECTO-537	0537	6779	0	0	0	0	0	6779	8.6406	0	0	0	-64.4961	-0.314034	784.552	40.08	15.6951	15.0857	6.79962	46.2349	0.433233	9.06	-0.355851	2.71631	5.45134	4.5	4.73428	15.6951	3.83973	-0.305927	0.440285	0.244645	-0.079674	0.114666	2.5	5.89	10.14	11.54	12.68	14.57	16.28	17.98	19.7	20.6	21.56	23.95	25.85	29.26	0.442503
TRANSECTO-538	0538	3673	2091	62	0	0	0	5826	6.11847	0	0	0	-73.1732	-6.95424	952.198	59.43	21.4718	26.6979	10.791	116.446	0.502566	16.18	-0.185733	2.27553	8.97453	7.92	7.73206	21.4718	6.16996	-0.334115	0.423841	0.287351	-0.054152	0.068694	2.22	5.48	11.24	13.5	15.56	19.27	22.56	25.49	28.27	29.68	31.17	34.82	37.73	43.01	0.429372
TRANSECTO-539	0539	5796	617	36	0	0	0	6449	7.6189	0	0	0	-59.1301	-7.33198	846.448	58.38	20.4302	23.2219	9.23255	85.24	0.451906	12.03	-0.345656	2.77827	7.36947	5.86	5.71191	20.4302	5.19254	-0.467533	0.623253	0.25416	-0.090039	0.120028	2.39	6.41	12.75	14.85	16.55	19.3	21.6	23.68	25.77	26.88	28.08	31.21	33.88	39.6	0.434598
TRANSECTO-540	0540	6075	639	2	0	0	0	6716	7.53772	0	0	0	-66.66	-6.55783	890.985	52.96	22.9879	26.7656	8.79737	77.3937	0.382695	11.03	-0.78165	3.15784	6.95134	5.24	4.98445	22.9879	4.85844	-0.826416	0.637632	0.211348	-0.170099	0.131242	4.05	9.9	16.22	18.26	19.93	22.61	24.73	26.6	28.37	29.29	30.26	32.67	34.58	37.95	0.545946
TRANSECTO-541	0541	6547	211	11	0	0	0	6769	8.14383	0	0	0	-57.3484	-2.26272	831.181	79.1	18.4368	21.42	8.66707	75.1181	0.470097	11.6	-0.419041	2.68895	6.98593	5.48	5.24	18.4368	4.87038	-0.544333	0.525186	0.264167	-0.111764	0.107833	0.76	4.92	10.84	12.99	14.83	17.69	19.91	21.81	23.64	24.59	25.64	28.35	30.6	35.35	0.298853
TRANSECTO-542	0542	4351	1628	101	1	0	0	6081	6.97169	1	0.00114647	0	-61.8551	-7.91194	872.242	62.34	22.4494	26.3997	9.99551	99.9101	0.445246	13.51	-0.307219	2.67591	8.05378	6.66	6.59032	22.4494	5.65073	-0.43461	0.619975	0.251709	-0.076912	0.109716	3.27	7.76	14.04	16.11	17.86	20.85	23.47	25.93	28.35	29.62	30.98	34.47	37.31	42.74	0.453853
TRANSECTO-543	0543	5968	422	22	0	0	0	6412	7.61852	0	0	0	-64.1032	-6.46139	841.634	58.36	21.6568	24.4248	8.48252	71.9531	0.391679	10.92	-0.483189	3.00104	6.72575	5.33	5.19524	21.6568	4.74334	-0.518744	0.614067	0.219023	-0.109362	0.129459	4.86	9.41	14.88	16.69	18.21	20.68	22.79	24.72	26.62	27.61	28.68	31.47	33.76	38.23	0.450633
TRANSECTO-544	0544	7228	56	2	0	0	0	7286	8.67165	0	0	0	-64.7846	-1.22997	840.209	53.94	17.2338	18.0933	7.30682	53.3897	0.423982	9.73	-0.255403	2.78817	5.84387	4.8	4.77333	17.2338	4.12535	-0.270008	0.487817	0.239375	-0.065451	0.118249	3.74	6.8	11.02	12.58	13.91	16.08	17.9	19.61	21.36	22.31	23.37	26.13	28.36	32.43	0.382363
TRANSECTO-545	0545	2784	1664	68	0	0	0	4516	5.51946	0	0	0	-66.2591	-9.10707	818.196	56.3	20.4755	21.7171	10.6124	112.622	0.518296	15.3	-0.029304	2.37055	8.70788	7.62	7.58286	20.4755	6.0668	-0.093136	0.509502	0.296296	-0.015352	0.083982	1.92	5.31	10.69	12.84	14.71	17.97	20.89	23.68	26.57	28.14	29.87	34.24	37.66	43.16	0.440941
TRANSECTO-546	0546	6321	335	25	1	0	0	6682	7.70744	1	0.00115346	0	-66.3865	-5.03442	866.954	56.66	21.5951	24.917	8.204	67.3055	0.379901	9.98	-0.700176	3.30301	6.40937	4.79	4.61698	21.5951	4.52232	-0.691168	0.659494	0.209414	-0.152835	0.145831	4.23	9.61	15.44	17.28	18.77	21.15	23.06	24.76	26.4	27.26	28.19	30.59	32.56	36.75	0.456442
TRANSECTO-547	0547	6287	341	21	1	0	0	6650	7.55538	1	0.00113615	0	-63.922	-2.78053	880.167	62.64	20.9935	23.2076	8.55441	73.1779	0.407478	10.72	-0.452571	3.03598	6.73147	5.24	5.12762	20.9935	4.77418	-0.509183	0.653496	0.227412	-0.106653	0.136881	3.8	8.4	14.27	16.16	17.68	20.11	22.11	23.96	25.86	26.88	27.98	30.83	33.22	38.27	0.446779
TRANSECTO-548	0548	5867	18	0	0	0	0	5885	7.07525	0	0	0	-63.6068	-3.65398	831.772	46.83	9.68343	-0.032222	8.39732	70.515	0.867185	13.9	0.623178	2.43942	7.17137	6.72	7.86222	9.68343	4.71596	0.802918	0.063053	0.487013	0.170255	0.01337	0	0	1.02	2.19	3.25	5.26	7.83	11.06	14.42	16.09	17.8	21.86	24.9	30.28	0.295399
TRANSECTO-549	0549	6372	298	21	0	0	0	6691	7.8455	0	0	0	-63.5214	-6.23494	852.845	58.62	20.6542	23.2786	8.48745	72.0368	0.410931	11.09	-0.383264	2.91845	6.75626	5.46	5.37143	20.6542	4.76545	-0.429385	0.595474	0.230726	-0.090104	0.124956	4.1	8.5	13.81	15.54	16.99	19.44	21.6	23.6	25.59	26.63	27.76	30.64	33.03	37.81	0.437294
TRANSECTO-550	0550	7588	1	0	0	0	0	7589	9.41779	0	0	0	-50.5276	-0.609674	805.815	43.13	13.3147	12.5268	5.23367	27.3913	0.393076	6.53	0.024699	3.44984	4.06101	3.26	3.30317	13.3147	2.91624	-0.009069	0.452068	0.219025	-0.00311	0.155017	4.42	6.86	9.25	10.08	10.81	12.11	13.31	14.53	15.85	16.61	17.46	19.78	21.86	26.33	0.381424
TRANSECTO-551	0551	3475	1776	132	5	0	0	5388	6.60026	5	0.00612496	0	-58.4233	0.493562	816.332	62.5	21.8491	25.3394	10.9824	120.614	0.50265	16.37	-0.163154	2.32402	9.1005	8.02	7.79064	21.8491	6.27487	-0.315864	0.452948	0.287192	-0.050338	0.072185	2.3	5.69	11.43	13.77	15.9	19.63	22.88	25.82	28.67	30.14	31.7	35.46	38.37	44.1	0.444356
TRANSECTO-552	0552	7070	32	0	0	0	0	7102	7.6796	0	0	0	-68.5749	1.54123	924.787	46.02	17.4505	20.0867	7.80685	60.947	0.44737	9.91	-0.569621	2.77639	6.22701	4.69	4.50333	17.4505	4.35767	-0.599295	0.524235	0.249715	-0.137527	0.120302	1.09	4.97	11.02	13.03	14.61	17.02	18.9	20.53	22.11	22.94	23.85	26.21	28.23	32.12	0.475405
TRANSECTO-553	0553	6126	28	0	0	0	0	6154	7.4018	0	0	0	-65.4292	-2.64313	831.419	46.38	12.5353	-0.685714	8.74622	76.4963	0.697729	14.74	0.141443	2.01613	7.50507	7.32	13.4257	12.5353	5.02053	0.163369	0.04838	0.400513	0.03254	0.009636	0	0.02	3.1	4.74	6.3	9.61	12.74	15.58	18.2	19.48	20.83	24.07	26.53	31.04	0.34939
TRANSECTO-554	0554	6028	691	60	0	0	0	6779	7.77119	0	0	0	-60.1368	0.381697	872.324	60.56	20.1434	22.6851	8.85521	78.4147	0.439609	11.41	-0.296424	2.91385	7.02008	5.59	5.48508	20.1434	4.97223	-0.390604	0.641564	0.246842	-0.078557	0.129029	2.92	7.28	12.87	14.78	16.37	18.96	21.11	23.1	25.1	26.19	27.39	30.55	33.29	39.11	0.4241
TRANSECTO-555	0555	6235	305	5	0	0	0	6545	7.49939	0	0	0	-67.0017	-3.20731	872.738	52.57	21.5879	24.8414	8.26376	68.2897	0.382796	10.33	-0.688263	3.11405	6.51901	4.94	4.72857	21.5879	4.57942	-0.693033	0.617037	0.212129	-0.151336	0.134741	4.44	9.3	15.14	17.07	18.64	21.12	23.09	24.83	26.52	27.4	28.35	30.77	32.75	36.62	0.467936
TRANSECTO-556	0556	5940	452	3	0	0	0	6395	6.58951	0	0	0	-71.8761	-5.13533	970.482	52.31	18.0824	-0.760634	9.6914	93.9232	0.535958	14.61	-0.198009	2.21994	8.07247	7.03	20.0206	18.0824	5.53929	-0.330168	0.345431	0.306336	-0.059605	0.06236	0.59	3.39	8.45	10.81	12.89	16.39	19.26	21.79	24.19	25.42	26.73	29.98	32.54	37.26	0.436953
TRANSECTO-558	0558	7466	13	0	0	0	0	7479	8.20788	0	0	0	-68.7985	0.326134	911.198	44.15	12.3189	-0.49	7.92773	62.8489	0.64354	11.91	0.247309	2.36616	6.58999	5.96	12.4	12.3189	4.531	0.220316	0.277051	0.367808	0.048624	0.061146	0	0.83	4.82	6.26	7.49	9.69	11.91	14.35	16.87	18.17	19.55	22.92	25.69	30.85	0.366168
TRANSECTO-559	0559	6110	166	0	0	0	0	6276	7.39975	0	0	0	-61.8469	-3.74823	848.137	48.53	15.25	-0.730318	9.92975	98.6	0.65113	16.49	0.090565	1.99919	8.46002	8.2	16.1103	15.25	5.71351	0.110111	0.126603	0.374656	0.019272	0.022158	0	1.01	4.73	6.69	8.63	12.18	15.38	18.49	21.61	23.18	24.79	28.51	31.18	35.51	0.367301
TRANSECTO-560	0560	5575	745	15	0	0	0	6335	7.33617	0	0	0	-54.2788	-8.35575	863.529	56.79	17.0043	16.5583	9.42292	88.7915	0.554151	13.27	0.256541	2.61256	7.66286	6.63	6.63175	17.0043	5.35891	0.237823	0.515289	0.315151	0.044379	0.096156	1.62	4.51	8.52	10.07	11.51	14.16	16.69	19.22	21.87	23.34	25.02	29.65	33.46	39.69	0.403512
TRANSECTO-561	0561	6808	188	0	0	0	0	6996	7.66249	0	0	51	-68.9393	-0.851816	913.019	204.37	20.1935	19.3922	9.66917	93.4929	0.478826	11.43	2.38675	34.7423	6.971	5.67	5.89778	20.1935	4.96468	-0.23291	0.71321	0.245855	-0.046913	0.143657	3.45	7.99	13.05	14.74	16.2	18.67	20.82	22.88	25.02	26.17	27.41	30.42	32.64	36.47	0.446851
TRANSECTO-562	0562	5429	131	1	0	0	0	5561	8.32165	0	0	0	-64.4368	-1.55526	668.257	49.75	18.4555	21.5376	7.89796	62.3778	0.427947	10.2	-0.432509	2.86546	6.28023	4.94	4.79238	18.4555	4.42584	-0.471992	0.551785	0.239812	-0.106644	0.124673	2.76	6.65	11.9	13.77	15.3	17.67	19.58	21.31	23.05	23.97	24.98	27.56	29.7	34.3	0.418966
TRANSECTO-563	0563	8286	64	1	0	0	0	8351	8.99714	0	0	0	-63.4852	-2.65409	928.184	52.16	17.4518	18.5668	7.80366	60.8972	0.447156	10.3	-0.27423	2.70914	6.23809	5.09	5.04318	17.4518	4.40823	-0.305179	0.517186	0.252595	-0.069229	0.117323	2.62	5.97	10.89	12.6	14.01	16.27	18.17	19.98	21.88	22.9	24.03	26.95	29.28	33.69	0.491603
TRANSECTO-564	0564	6910	122	0	0	0	0	7032	8.35804	0	0	0	-62.3058	-4.99943	841.346	83.58	19.8171	21.8133	7.99696	63.9513	0.403537	10.11	-0.604635	2.98665	6.32877	4.89	4.78667	19.8171	4.45467	-0.599901	0.578426	0.224789	-0.134668	0.129847	3.32	7.82	13.55	15.36	16.83	19.17	21.1	22.85	24.56	25.47	26.45	28.91	30.89	34.66	0.311788
TRANSECTO-565	0565	4597	923	19	0	0	0	5539	6.31016	0	0	0	-70.4544	-9.61948	877.79	58.98	17.9553	24.0032	10.0932	101.873	0.562132	16.04	0.133798	2.18853	8.5257	8.02	8.72318	17.9553	5.79572	0.149086	0.28042	0.322786	0.025723	0.048384	2.09	4.57	8.09	9.75	11.36	14.5	17.75	21.05	24.22	25.79	27.43	31.41	34.45	39.69	0.367
TRANSECTO-566	0566	6725	358	2	0	0	0	7085	8.06428	0	0	0	-67.1981	-6.47802	878.566	51.51	22.7105	25.8943	8.15551	66.5124	0.359107	9.61	-0.883869	3.54983	6.30583	4.63	4.46428	22.7105	4.4546	-0.794537	0.687493	0.196147	-0.178363	0.154333	4.72	10.99	16.97	18.74	20.16	22.43	24.26	25.9	27.51	28.35	29.26	31.56	33.38	36.73	0.518162
TRANSECTO-567	0567	7071	21	0	0	0	0	7092	7.94552	0	0	0	-67.2624	-2.87872	892.578	44.52	10.6235	-0.202381	7.12735	50.7991	0.670901	10.66	0.310899	2.62915	5.89298	5.33	10.6524	10.6235	4.05332	0.205333	0.249071	0.381541	0.050658	0.061449	0	0.09	3.76	5.1	6.26	8.38	10.45	12.55	14.68	15.76	16.91	19.83	22.36	28.25	0.314253
TRANSECTO-568	0568	5928	377	1	0	0	0	6306	7.05523	0	0	0	-69.3325	-5.21014	893.806	52.06	20.5505	23.5479	8.78854	77.2384	0.427655	11.83	-0.430898	2.7132	7.0717	5.76	5.58794	20.5505	4.95165	-0.505663	0.548916	0.24095	-0.10212	0.110855	3.25	7.58	13.13	15.08	16.73	19.45	21.72	23.79	25.84	26.91	28.06	30.91	33.16	37.58	0.49129
TRANSECTO-569	0569	4839	1275	49	0	0	0	6163	7.30849	0	0	0	-56.1433	-2.77083	843.265	57.13	20.1878	22.9671	9.95289	99.0601	0.493014	13.52	-0.148733	2.56417	8.03453	6.7	6.65286	20.1878	5.65158	-0.251517	0.593378	0.27995	-0.044504	0.104993	1.67	5.44	11.55	13.65	15.41	18.34	20.9	23.33	25.81	27.17	28.66	32.58	35.74	41.6	0.433576
TRANSECTO-570	0570	6409	175	7	0	0	0	6591	7.97431	0	0	0	-51.5975	-7.15779	826.529	53.61	10.2539	6.95318	7.48716	56.0575	0.730176	9.89	1.02861	4.5178	5.86884	4.86	4.67683	10.2539	4.09393	0.686626	0.484211	0.399256	0.167718	0.118275	0.14	1.54	3.64	4.62	5.55	7.33	9.08	10.95	13.17	14.51	16.06	20.2	23.79	34.18	0.306746
TRANSECTO-571	0571	7502	23	1	0	0	0	7526	9.28173	0	0	0	-63.899	-1.95087	810.84	50.33	16.7783	18.2592	6.58472	43.3585	0.392454	7.56	-0.59171	3.34246	5.06161	3.7	3.64921	16.7783	3.62986	-0.46267	0.58947	0.216342	-0.127462	0.162395	2.92	7.07	12.08	13.53	14.63	16.33	17.71	19	20.35	21.09	21.93	24.18	26.11	29.91	0.368973
TRANSECTO-572	0572	6111	507	31	0	0	0	6649	7.72739	0	0	0	-64.0817	-6.34989	860.445	60.74	21.7517	25.9159	8.96704	80.4077	0.412246	12.12	-0.4332	2.7543	7.23325	5.82	5.63413	21.7517	5.04504	-0.545462	0.551648	0.231938	-0.108119	0.109345	4.48	8.41	14.02	16.1	17.85	20.73	23.12	25.2	27.19	28.22	29.32	32.14	34.46	38.91	0.431325
TRANSECTO-573	0573	5640	1048	3	0	0	0	6691	7.55821	0	0	0	-65.545	-7.20114	885.263	51.81	22.7265	27.0192	9.26851	85.9052	0.407828	12.28	-0.647519	2.85779	7.44572	5.8	5.48079	22.7265	5.17192	-0.771295	0.58938	0.227572	-0.149131	0.113958	3.39	8.78	15.09	17.2	19.05	22.11	24.52	26.56	28.49	29.48	30.53	33.15	35.24	39	0.51584
TRANSECTO-574	0574	6921	107	0	0	0	0	7028	8.33785	0	0	0	-62.1254	-6.13253	842.903	49.56	20.291	22.3414	7.86475	61.8543	0.387597	9.98	-0.589938	3.02446	6.22199	4.85	4.74143	20.291	4.38339	-0.562857	0.577164	0.216026	-0.128407	0.131671	4.32	8.73	14.15	15.85	17.25	19.56	21.49	23.23	24.93	25.83	26.8	29.28	31.29	35.16	0.505006
TRANSECTO-575	0575	6259	6	1	0	0	0	6266	7.60175	0	0	1	-66.4136	-4.1721	824.284	45.1	10.0432	-0.122222	7.63264	58.2572	0.759982	12.35	0.423934	2.30606	6.46334	6.15	9.31222	10.0432	4.34523	0.454549	0.112924	0.432655	0.104609	0.025988	0	0	2.17	3.47	4.63	6.87	9.19	11.78	14.46	15.82	17.26	20.75	23.34	27.96	0.323228
TRANSECTO-577	0577	5642	371	84	2	0	0	6099	7.41055	2	0.00243009	0	-60.6112	0.973505	823.015	84.87	13.441	-0.670317	10.5857	112.058	0.787573	17.4	0.512752	2.67332	8.84925	8.67	13.4503	13.441	5.98027	0.663121	0.193097	0.444928	0.110885	0.032289	0	0	1.79	3.68	5.69	9.44	12.78	15.98	19.37	21.08	22.86	27.49	31.66	41.15	0.178221
TRANSECTO-578	0578	5010	1032	25	0	0	0	6067	6.8054	0	0	0	-69.865	-6.25725	891.497	53.64	21.6553	25.0311	9.35243	87.468	0.431878	12.82	-0.36617	2.65562	7.56383	6.27	6.08889	21.6553	5.28572	-0.469208	0.559935	0.244085	-0.088769	0.105933	3.77	8.02	13.61	15.63	17.36	20.29	22.78	25.07	27.3	28.45	29.68	32.77	35.31	40.22	0.503111
TRANSECTO-579	0579	7530	40	1	0	0	0	7571	8.84884	0	0	0	-65.4656	-5.18998	855.592	50.23	19.6834	21.7856	7.23785	52.3865	0.367713	8.53	-0.75585	3.45151	5.5889	4.17	4.08445	19.6834	3.97816	-0.597529	0.622717	0.202107	-0.150202	0.156534	4.42	9.34	14.55	16.07	17.29	19.22	20.83	22.31	23.8	24.6	25.49	27.77	29.6	33.01	0.522709
TRANSECTO-580	0580	6046	91	0	0	0	0	6137	7.53265	0	0	0	-60.3769	2.53463	814.72	48.08	12.7881	-0.317777	9.65309	93.1822	0.75485	17.95	0.141494	1.87501	8.42221	8.64	13.4678	12.7881	5.5251	0.234893	-0.132428	0.432051	0.042514	-0.023968	0	0	1.12	2.87	5.14	9.36	13.15	16.5	19.45	20.82	22.17	25.31	27.87	32.93	0.328668
TRANSECTO-581	0581	6548	84	0	0	3	1	6636	8.08873	4	0.00487567	14	-69.0213	-1.46001	820.4	126.96	18.9976	19.7224	8.09993	65.6089	0.426367	10.69	-0.32656	3.30662	6.46081	5.28	5.29762	18.9976	4.55945	-0.386581	0.540199	0.240002	-0.084787	0.118479	3.25	7.36	12.35	14.03	15.45	17.83	19.83	21.7	23.65	24.72	25.89	28.85	31.09	34.8	0.185005
TRANSECTO-582	0582	7271	35	0	0	0	0	7306	8.62632	0	0	0	-63.2649	-4.69334	846.943	52.63	21.0047	24.0608	7.732	59.7838	0.368108	9.64	-0.793363	3.23137	6.09338	4.6	4.38921	21.0047	4.26498	-0.725915	0.571431	0.203049	-0.170204	0.133982	4.58	9.55	15.13	16.9	18.33	20.64	22.51	24.16	25.73	26.54	27.39	29.5	31.16	34.19	0.4553
TRANSECTO-583	0583	7472	15	1	0	0	0	7488	9.23792	0	0	1	-61.3952	-4.34615	810.572	68.08	17.456	19.2016	7.13858	50.9593	0.408947	8.97	-0.423672	2.92712	5.63433	4.37	4.28841	17.456	3.99637	-0.398675	0.535775	0.22894	-0.099759	0.134066	3.5	6.78	11.71	13.35	14.66	16.71	18.38	19.91	21.47	22.32	23.26	25.78	27.91	32.08	0.638322
TRANSECTO-584	0584	7012	204	21	2	0	0	7239	8.57252	2	0.00236843	0	-60.6201	-0.687758	844.443	562.57	17.7442	13.0665	8.79881	77.419	0.49587	12.56	0.052811	14.4608	7.18068	6.11	7.92349	17.7442	4.99077	-0.275648	0.44294	0.281262	-0.055232	0.088752	1.88	4.85	9.55	11.57	13.32	16.21	18.64	20.86	23.02	24.13	25.33	28.36	30.82	36.14	0.039988
TRANSECTO-585	0585	6254	478	0	0	0	0	6732	7.65167	0	0	0	-66.7969	-5.88976	879.808	50.56	21.4171	25.5886	9.00957	81.1723	0.420673	11.44	-0.687356	2.88082	7.18005	5.43	5.16143	21.4171	5.00702	-0.797886	0.601904	0.233787	-0.159354	0.120212	2.23	7.17	14.25	16.47	18.24	21	23.2	25.12	26.96	27.91	28.92	31.44	33.43	37.11	0.555409
TRANSECTO-586	0586	5751	802	78	5	0	0	6636	7.75673	5	0.00584443	0	-57.7505	-1.21606	855.515	61.85	21.3704	23.6014	9.14137	83.5646	0.427758	10.97	-0.494769	3.14797	7.12488	5.33	5.21857	21.3704	5.06784	-0.607964	0.744907	0.237143	-0.119965	0.146987	2.12	7.49	14.48	16.53	18.14	20.67	22.72	24.6	26.49	27.5	28.62	31.57	34.15	40.1	0.445637
TRANSECTO-587	0587	3411	789	78	0	2	0	4280	7.39475	2	0.00345549	0	-53.6452	-4.75495	578.789	58.6	14.7547	-0.191746	10.0531	101.065	0.68135	13.77	0.708574	3.10492	8.09232	6.72	13.3917	14.7547	5.61745	0.802167	0.569679	0.380723	0.142799	0.101412	0.52	2.55	5.82	7.17	8.4	10.76	13.2	15.89	19.06	20.94	23.06	28.88	34.03	42.24	0.313415
TRANSECTO-588	0588	1331	4077	829	19	0	0	6256	7.03482	19	0.0213653	0	-51.512	1.32565	889.291	65.9	27.0823	30.0071	11.5282	132.899	0.425673	14.71	-0.526364	2.86463	9.14422	7.24	7.10714	27.0823	6.45565	-0.745012	0.808671	0.238372	-0.115405	0.125266	3.11	9.93	18.06	20.57	22.57	25.82	28.59	31.2	33.86	35.28	36.82	40.63	43.56	48.83	0.536505
TRANSECTO-589	0589	2526	3466	250	4	0	0	6246	7.35541	4	0.00471048	0	-51.1954	2.09728	849.171	63.91	24.5137	27.4343	10.8207	117.087	0.441413	13.77	-0.530636	2.8026	8.60035	6.7	6.52428	24.5137	6.05498	-0.745246	0.741236	0.247004	-0.12308	0.122418	1.97	7.66	15.88	18.42	20.43	23.57	26.15	28.53	30.91	32.19	33.56	36.98	39.73	45.04	0.537113
TRANSECTO-590	0590	5350	734	22	0	0	0	6106	7.13751	0	0	0	-63.073	1.85126	855.481	55.81	18.819	22.8073	9.29706	86.4353	0.494026	13.1	-0.17417	2.51084	7.5829	6.42	6.3573	18.819	5.28503	-0.284169	0.497424	0.280835	-0.053769	0.094119	1.62	5.11	10.44	12.41	14.14	17.13	19.72	22.05	24.31	25.51	26.81	30.14	32.94	38.63	0.448471
TRANSECTO-591	0591	5280	894	41	0	0	0	6215	7.68039	0	0	0	-60.3072	-0.523191	809.204	59.04	22.4495	25.041	8.8457	78.2465	0.394027	10.74	-0.591543	3.14744	6.91458	5.22	5.07905	22.4495	4.9037	-0.647147	0.709168	0.218433	-0.131971	0.144619	4.21	9.23	15.77	17.77	19.34	21.79	23.82	25.67	27.53	28.51	29.58	32.33	34.7	39.77	0.504596
TRANSECTO-592	0592	5773	618	54	0	0	0	6445	7.77343	0	0	0	-58.8822	-7.04217	829.106	59.92	20.8551	23.0794	9.11317	83.0498	0.436975	11.69	-0.373337	2.87909	7.23073	5.73	5.61937	20.8551	5.11318	-0.473712	0.649425	0.245176	-0.092645	0.12701	2.77	7.3	13.48	15.48	17.11	19.74	21.95	24	26.07	27.17	28.38	31.52	34.14	39.49	0.461397
TRANSECTO-593	0593	4834	1174	109	5	0	0	6122	7.38246	5	0.00602945	0	-58.0823	-5.35709	829.263	67.27	22.0286	24.5986	9.32387	86.9346	0.423262	12.41	-0.304631	2.86851	7.45217	6.12	6.00143	22.0286	5.24903	-0.401882	0.631518	0.238282	-0.076563	0.120311	4.26	8.81	14.31	16.21	17.82	20.55	22.94	25.21	27.46	28.62	29.88	33.06	35.71	41.72	0.511959
TRANSECTO-594	0594	5680	1081	15	0	0	0	6776	6.8525	0	0	0	-71.6346	-5.14751	988.836	57.61	21.6007	25.6456	9.34859	87.3962	0.432791	12.73	-0.420481	2.65934	7.55614	6.2	6.02556	21.6007	5.27589	-0.53013	0.558639	0.244246	-0.100482	0.105885	3.35	7.75	13.62	15.68	17.44	20.37	22.85	25.1	27.28	28.41	29.62	32.66	35.09	39.54	0.499314
TRANSECTO-595	0595	6335	256	13	0	0	0	6604	7.89241	0	0	0	-61.7432	3.11418	836.754	53.96	10.1785	0.135555	9.60458	92.2479	0.943618	14.97	0.847645	2.81374	8.06563	6.49	7.51444	10.1785	5.28165	1.24292	0.150198	0.518904	0.235328	0.028438	0	0.2	1.25	1.76	2.34	4.21	7.65	10.81	14.48	16.73	19.28	25.11	28.27	35.3	0.3157
TRANSECTO-596	0596	7239	320	7	0	0	0	7566	7.94999	0	0	0	-68.8525	-4.86733	951.7	56.89	21.301	24.809	8.20102	67.2568	0.385007	10.51	-0.681663	3.04958	6.50996	5.06	4.84905	21.301	4.55874	-0.677736	0.57576	0.214015	-0.148667	0.126298	4.37	9.21	14.83	16.7	18.23	20.7	22.74	24.55	26.3	27.21	28.17	30.54	32.4	35.85	0.471738
TRANSECTO-597	0597	6706	136	1	0	0	0	6843	7.62495	0	0	0	-68.567	-2.36619	897.448	50.12	19.263	21.4278	8.0639	65.0265	0.418621	10.18	-0.574362	2.91006	6.38497	4.94	4.82778	19.263	4.50205	-0.574927	0.578728	0.233715	-0.127703	0.128548	2.39	7.16	12.88	14.74	16.24	18.59	20.51	22.24	23.98	24.92	25.95	28.59	30.65	34.3	0.470811
TRANSECTO-598	0598	4735	1361	183	1	0	0	6280	7.54061	1	0.00120073	0	-52.3396	-5.51607	832.823	60.86	17.912	9.82667	10.1805	103.643	0.568364	13.45	0.476604	4.87062	8.09415	6.66	8.10333	17.912	5.71533	0.540515	0.690688	0.319078	0.094573	0.120848	2.29	5.27	9.16	10.69	12.06	14.54	16.89	19.39	22.35	24.14	26.21	31.9	36.74	44.93	0.919851
TRANSECTO-599	0599	1790	1691	996	936	158	2	5573	6.06027	1096	1.19183	0	-53.8161	1.36154	919.595	82.78	27.8157	27.1252	14.3211	205.094	0.514856	17.17	0.303694	2.92033	11.1611	8.58	8.58476	27.8157	8.04555	0.41662	1.15744	0.289244	0.051783	0.14386	3.75	8.51	16.22	18.71	20.75	24.16	27.2	30.24	33.72	35.88	38.64	47.92	54.51	63.07	0.482689
TRANSECTO-600	0600	4802	1259	111	3	0	0	6175	7.15219	3	0.00347475	0	-60.4493	-8.71385	863.372	61.67	20.3558	21.1075	10.2142	104.33	0.501785	14.43	-0.084779	2.50595	8.32234	7.13	7.12254	20.3558	5.81576	-0.195924	0.543497	0.285706	-0.033688	0.093453	2.13	5.49	11.07	13.23	15.11	18.29	21.04	23.63	26.26	27.66	29.18	33.09	36.28	42.68	0.450316
TRANSECTO-601	0601	6933	16	0	1	0	0	6950	8.49822	1	0.00122277	0	-65.098	-2.82567	817.818	45.03	8.0576	-0.07	6.29999	39.6899	0.781869	9.28	0.777728	3.43495	5.17966	4.46	6.84	8.0576	3.51091	0.542703	0.236482	0.435727	0.154576	0.067356	0	0.1	2.29	3.2	3.93	5.27	6.77	8.79	11.22	12.48	13.76	16.73	19.17	25.27	0.284313
TRANSECTO-602	0602	4696	1243	103	7	1	0	6050	7.01133	8	0.00927118	0	-55.8874	-6.16766	862.889	63.28	18.9839	19.7092	10.6301	112.999	0.559953	15.6	0.10799	2.45771	8.74751	7.76	7.7392	18.9839	6.07054	0.055643	0.480978	0.319772	0.009166	0.079232	0.89	4.13	8.94	10.95	12.81	16.19	19.22	22.11	25.01	26.55	28.26	32.77	36.38	43.14	0.483609
TRANSECTO-603	0603	8386	5	2	4	0	0	8397	8.6321	4	0.00411199	0	-60.0205	4.02986	972.764	46.21	5.35158	-0.862381	6.35462	40.3812	1.18743	9.29	1.21577	3.78757	5.23832	2.5	3.36238	5.35158	3.31843	1.15167	0.185469	0.620084	0.347054	0.055891	0	0	0	0	0.23	1.09	2.5	4.79	7.69	9.29	10.99	15.01	18.13	24.34	0.283563
TRANSECTO-604	0604	5056	1159	113	17	0	0	6345	6.95915	17	0.0186455	0	-58.488	-7.24302	911.75	66.86	19.7634	20.933	10.3026	106.144	0.521298	14.63	0.082926	2.62485	8.38114	7.29	7.25698	19.7634	5.86355	-0.001014	0.551862	0.296687	-0.000173	0.094117	2.13	5.35	10.38	12.35	14.13	17.26	20.03	22.69	25.46	26.98	28.65	32.96	36.43	43.24	0.446573
TRANSECTO-605	0605	3784	0	0	0	0	0	3784	4.49887	0	0	0	-50.0434	1.61066	841.101	38.73	6.68196	-0.083968	9.63587	92.85	1.44207	14.62	1.09779	2.59926	8.36918	0.44	0.523968	6.68196	4.71638	2.12023	0.263266	0.705838	0.449545	0.055819	0	0	0	0.1	0.16	0.27	0.44	0.87	9.36	14.72	18.16	23.29	26.05	29.66	0.187423
TRANSECTO-606	0606	3705	1663	187	95	62	50	5762	7.13348	207	0.256271	191	-51.0304	-2.73043	807.74	633.27	31.397	-6.2665	59.5075	3541.14	1.89533	13.98	7.62962	63.6799	18.1467	6.98	30.4865	31.397	13.5746	6.9825	7.58304	0.432355	0.514379	0.558619	3.81	8.94	15.01	17.03	18.74	21.65	24.22	26.73	29.48	31.01	32.74	37.97	45.6	498.12	0.701235
TRANSECTO-607	0607	6617	126	0	0	0	0	6743	8.06344	0	0	0	-55.1323	-11.3486	836.244	45.36	14.3837	-0.284444	10.3287	106.683	0.718086	19.69	0.002822	1.82077	9.00723	8.57	16.1044	14.3837	5.90543	0.016574	-0.122784	0.410565	0.002807	-0.020792	0	0.12	1.51	3	6.33	11.77	15.82	18.89	21.45	22.69	23.99	27.29	30.09	35.15	0.396761
TRANSECTO-608	0608	5798	1067	89	0	0	0	6954	7.50607	0	0	0	-53.675	-1.15071	926.451	59.91	18.4582	19.2989	10.8638	118.023	0.588565	16.26	0.130355	2.32838	8.97595	8.09	8.05111	18.4582	6.21849	0.117663	0.425894	0.336896	0.018921	0.068488	0.67	3.14	7.75	10	12.06	15.58	18.61	21.51	24.57	26.26	28.14	32.89	36.53	42.63	0.449145
TRANSECTO-609	0609	6588	67	0	0	0	0	6655	7.87768	0	0	0	-65.5963	-2.61572	844.792	49.68	9.83655	-0.805714	8.15024	66.4264	0.828567	12.78	0.700267	2.83939	6.82166	6.19	9.07572	9.83655	4.56307	0.752532	0.18995	0.463889	0.164918	0.041628	0	0	1.84	2.89	3.87	5.89	8.27	11.07	14.12	15.67	17.28	21.26	24.7	31.38	0.28596
TRANSECTO-610	0610	5907	420	7	0	0	0	6334	7.60882	0	0	0	-58.482	-10.4672	832.455	57	17.7894	19.1429	8.73775	76.3484	0.491177	12.03	-0.131022	2.58571	7.06547	5.9	5.83286	17.7894	4.9594	-0.227404	0.509645	0.278784	-0.045853	0.102763	1.9	4.93	9.91	11.86	13.54	16.3	18.56	20.63	22.74	23.89	25.17	28.49	31.29	36.99	0.506785
TRANSECTO-611	0611	7190	0	0	0	0	0	7190	8.3126	0	0	0	-50.7277	-10.5588	864.952	38.73	12.2367	14.41	6.46453	41.7901	0.528289	9.73	0.006948	2.38032	5.34784	4.79	4.72	12.2367	3.6959	-0.046033	0.276792	0.302033	-0.012455	0.074892	1.2	3.29	5.98	7.22	8.46	10.69	12.61	14.34	16.05	16.95	17.93	20.44	22.53	26.42	0.377508
TRANSECTO-612	0612	5601	901	10	0	0	0	6512	6.7481	0	0	0	-72.5483	-5.78345	965.012	56.34	21.2514	25.5632	9.21764	84.965	0.433742	12.79	-0.369174	2.59225	7.48876	6.25	6.12683	21.2514	5.21782	-0.46943	0.520092	0.245528	-0.089967	0.099676	3.78	7.64	13.25	15.25	16.97	19.87	22.38	24.68	26.89	28.04	29.26	32.27	34.66	39.16	0.475193
TRANSECTO-613	0613	7500	11	0	0	0	0	7511	8.70393	0	0	0	-60.7112	-12.5105	862.944	42.01	13.3893	-0.47	7.78882	60.6657	0.581721	12.86	0.066089	2.06748	6.67649	6.44	14.03	13.3893	4.47901	0.045102	0.138458	0.334523	0.01007	0.030913	0.28	3.07	5.73	6.81	7.94	10.58	13.56	16.18	18.53	19.67	20.83	23.57	25.64	29.4	0.401115
TRANSECTO-614	0614	6864	91	0	0	0	0	6955	8.52101	0	0	0	-50.9333	-6.32115	816.217	50.17	12.9418	10.6005	7.40319	54.8072	0.572036	9.84	0.450264	3.06092	5.90132	4.89	4.91048	12.9418	4.16716	0.320124	0.487532	0.321992	0.076821	0.116994	0.92	3.53	6.6	7.76	8.77	10.59	12.33	14.16	16.31	17.6	19.1	23.06	26.08	32.04	0.298111
TRANSECTO-615	0615	7584	39	0	0	0	0	7623	8.71861	0	0	0	-50.9528	0.867496	874.337	48.73	16.0651	18.7578	7.20311	51.8848	0.448371	8.65	-0.570225	2.9929	5.65178	4.12	3.97222	16.0651	3.99041	-0.553544	0.552857	0.24839	-0.138719	0.138546	0.3	4.48	10.52	12.3	13.67	15.75	17.36	18.79	20.2	20.95	21.77	23.96	25.91	30.28	0.394533
TRANSECTO-616	0616	5967	382	2	0	0	0	6351	7.60117	0	0	0	-46.3235	-2.74094	835.529	50.46	19.0532	-0.6	9.01022	81.184	0.472898	10.61	-0.546804	2.8225	7.06085	5.14	21.12	19.0532	5.01055	-0.642704	0.670467	0.262977	-0.12827	0.133811	0	3.69	12.18	14.52	16.19	18.62	20.52	22.27	24.11	25.13	26.28	29.33	31.84	36.5	0.472775
TRANSECTO-617	0617	4086	1479	67	5	2	1	5640	6.59172	8	0.00934996	0	-64.3536	-9.81163	855.619	64.99	19.7875	19.5995	10.516	110.585	0.531443	14.86	0.036231	2.45268	8.56839	7.41	7.44048	19.7875	6.00134	-0.017494	0.544475	0.303289	-0.002915	0.090726	1.61	4.74	10.19	12.33	14.17	17.28	20.03	22.72	25.59	27.19	28.96	33.55	37.1	43.01	0.367709
TRANSECTO-618	0618	6645	19	0	0	0	0	6664	8.43084	0	0	0	-56.6839	-10.4683	790.431	48.42	13.7676	-0.797778	7.98832	63.8132	0.580226	10.71	0.073472	2.51302	6.42679	5.35	14.6578	13.7676	4.54393	0.029839	0.447875	0.330045	0.006567	0.098566	0	1.28	6.84	8.43	9.75	11.96	13.86	15.74	17.87	19.14	20.62	24.42	27.14	31.75	0.374167
TRANSECTO-619	0619	5925	550	23	0	0	0	6498	7.36343	0	0	0	-53.0783	-6.36568	882.469	58.87	16.8134	18.6311	8.78933	77.2523	0.522757	11.94	0.207459	2.87452	7.04461	5.93	5.94889	16.8134	4.97093	0.093662	0.561918	0.295653	0.018842	0.113041	2.12	4.8	8.89	10.57	12.06	14.69	16.99	19.13	21.31	22.51	23.89	27.85	31.68	38.86	0.419349
TRANSECTO-620	0620	4036	1984	105	1	0	0	6126	6.60702	1	0.00107852	0	-71.0055	-7.9606	927.196	62.43	21.8405	26.8475	10.4118	108.406	0.476721	15.25	-0.205292	2.40709	8.58203	7.5	7.39746	21.8405	5.93701	-0.336748	0.486476	0.271835	-0.05672	0.08194	2.84	6.85	12.3	14.39	16.31	19.76	22.81	25.58	28.26	29.64	31.1	34.66	37.5	42.92	0.474909
TRANSECTO-621	0621	6184	229	11	0	0	0	6424	7.75916	0	0	1	-58.0547	-3.22732	827.925	56.72	16.0926	-0.314921	9.23409	85.2684	0.573811	14.06	-0.138327	2.28131	7.68404	6.52	17.7949	16.0926	5.26159	-0.280451	0.319964	0.326958	-0.053302	0.060811	0	1.77	6.45	8.79	11.03	14.78	17.48	19.68	21.76	22.85	24.04	27.16	29.87	35.41	0.412049
TRANSECTO-622	0622	7790	0	0	0	0	0	7790	9.52806	0	0	0	-53.369	-11.7577	817.585	36.08	12.4443	13.8356	5.96946	35.6345	0.479695	8.37	-0.223267	2.52607	4.85626	4.09	3.99556	12.4443	3.39046	-0.210177	0.32947	0.272451	-0.061991	0.097176	1.27	3.84	7	8.35	9.52	11.46	13.07	14.52	15.96	16.72	17.56	19.73	21.51	24.81	0.409698
TRANSECTO-623	0623	6634	381	2	1	0	0	7018	7.73774	1	0.00110256	0	-64.7563	-8.49382	906.983	53.02	19.5796	23.8681	9.17869	84.2484	0.468788	12.99	-0.276332	2.44414	7.50857	6.39	6.3581	19.5796	5.22202	-0.367942	0.467898	0.266707	-0.07046	0.089601	2.48	5.94	11.41	13.39	15.09	17.96	20.5	22.87	25.19	26.38	27.68	30.85	33.32	37.67	0.471966
TRANSECTO-624	0624	5690	325	2	0	0	0	6017	7.2245	0	0	0	-66.2961	-2.46375	832.86	53.24	11.5937	-0.626667	9.49905	90.2319	0.819329	14.51	0.694626	2.71515	7.9476	6.93	10.2467	11.5937	5.32138	0.902823	0.251115	0.458989	0.16966	0.04719	0	0.03	2.57	3.68	4.71	6.9	9.62	12.94	16.38	18.19	20.18	25.3	29.42	36.33	0.312767
TRANSECTO-625	0625	5003	1138	40	0	0	0	6181	7.1795	0	0	0	-56.1806	-8.05983	860.923	54.16	19.9276	19.1886	9.65845	93.2857	0.484676	12.95	-0.031825	2.63701	7.74627	6.46	6.57143	19.9276	5.48226	-0.091875	0.622088	0.275108	-0.016759	0.113473	2.66	6.28	11.65	13.55	15.16	17.85	20.22	22.56	25.09	26.5	28.09	32.29	35.76	41.64	0.533873
TRANSECTO-626	0626	6353	164	2	0	0	0	6519	7.60499	0	0	0	-67.216	-3.19367	857.201	51.65	17.1133	-0.743333	8.6949	75.6013	0.508077	12.19	-0.187701	2.4536	7.08139	6.03	18.5033	17.1133	4.94916	-0.260027	0.452484	0.289199	-0.05254	0.091426	0.4	4.19	9.32	11.28	12.91	15.5	17.76	20	22.27	23.47	24.76	27.91	30.37	35.06	0.393136
TRANSECTO-627	0627	3232	1957	200	1	0	0	5390	6.99356	1	0.00129751	0	-54.9751	-3.3825	770.709	60.96	21.1605	-0.447937	11.5592	133.616	0.546265	16.95	-0.112617	2.29046	9.55112	8.37	22.4479	21.1605	6.61014	-0.238827	0.480304	0.312381	-0.03613	0.072662	0.2	3.61	10.35	12.82	14.97	18.69	22	25.09	28.17	29.77	31.47	35.74	39.16	45.02	0.434184
TRANSECTO-628	0628	2784	2263	169	10	1	0	5227	6.80619	11	0.0143233	0	-55.0406	-3.35272	767.977	69.4	20.9958	-0.544127	11.7067	137.048	0.557575	17.59	-0.053475	2.2482	9.72379	8.75	22.0641	20.9958	6.70821	-0.149532	0.426613	0.319502	-0.022291	0.063596	0.63	3.41	9.91	12.34	14.48	18.18	21.52	24.81	28.19	29.93	31.75	36.04	39.22	45.01	0.428792
TRANSECTO-629	0629	4362	959	71	7	6	5	5410	7.02449	18	0.0233717	52	-54.9832	-3.09307	770.163	602.86	14.8663	-4.18001	41.8504	1751.46	2.81513	19.53	10.9356	134.236	14.3191	6.54	10.72	14.8663	9.76236	4.87988	3.11832	0.656679	0.499866	0.319423	0	0	0.52	1.1	1.72	3.25	6.54	12.8	18.11	20.63	23.31	30	35.2	56.7	0.35425
TRANSECTO-630	0630	5619	565	26	1	0	0	6211	8.03277	1	0.00129331	0	-54.9443	-3.09954	773.208	57.63	11.4357	-0.334444	10.6849	114.166	0.934346	18.37	0.642729	2.33707	9.29091	8.39	9.08444	11.4357	5.95454	1.16611	-0.07062	0.520699	0.195835	-0.01186	0	0	0.66	1.5	2.35	4.52	8.75	13.58	17.83	19.87	21.98	26.96	30.63	37.55	0.291606
TRANSECTO-631	0631	4680	893	95	0	0	0	5668	7.43939	0	0	0	-55.012	-3.13603	761.891	58.41	8.54405	-0.398889	10.616	112.7	1.24251	13.23	1.46252	4.44154	8.40744	3.85	4.24889	8.54405	5.37717	2.11148	0.617728	0.629347	0.392675	0.11488	0	0	0	0.26	0.89	2.3	3.85	6.28	10.78	13.49	16.56	25.03	32.16	41.88	0.246282
TRANSECTO-632	0632	4301	1250	77	3	0	0	5631	6.8716	3	0.00366095	50	-54.9307	-3.03019	819.46	58.44	14.435	-0.883809	12.2348	149.69	0.847581	21.81	0.438298	2.05232	10.6497	10.92	14.2038	14.435	6.92941	0.932611	-0.135187	0.480043	0.134587	-0.019509	0	0	1.41	2.37	3.53	7.81	13.32	17.79	21.98	24.18	26.49	31.78	35.72	42.06	0.293546
TRANSECTO-633	0633	6011	388	20	0	0	0	6419	8.13966	0	0	0	-55.0489	-3.11928	788.608	59.06	8.63661	0.015238	9.30901	86.6577	1.07785	12.05	1.31125	4.21641	7.45097	4.69	4.96476	8.63661	4.87835	1.58402	0.46309	0.564846	0.324705	0.094928	0	0	0.84	1.37	1.89	3.05	4.98	8.17	11.52	13.42	15.78	22.6	28.31	37.45	0.227346
TRANSECTO-634	0634	4315	1388	111	1	0	0	5815	7.38132	1	0.00126936	0	-54.9567	-3.05217	787.799	58.36	16.1604	-0.911111	11.4905	132.032	0.71103	19.54	0.263169	2.15613	9.75514	9.68	17.1311	16.1604	6.57465	0.401473	0.135318	0.406837	0.061064	0.020582	0	0.82	3.47	5.3	7.6	12.37	16.22	19.61	23.02	24.84	26.78	31.63	35.37	42.22	0.367133
TRANSECTO-635	0635	1758	3293	331	1	0	0	5383	6.70746	1	0.00124605	0	-54.9686	-2.89436	802.539	67.43	23.0913	31.2395	12.0768	145.85	0.523003	18.62	-0.149841	2.16601	10.136	9.23	9.51952	23.0913	6.92798	-0.298313	0.381857	0.300025	-0.043059	0.055118	1.71	5.36	11.58	14.02	16.22	20.13	23.89	27.56	30.98	32.64	34.34	38.34	41.34	46.64	0.377703
TRANSECTO-636	0636	3733	1714	134	1	0	0	5582	7.13237	1	0.00127774	0	-54.9627	-3.03474	782.629	61.89	14.6685	-0.671905	12.0709	145.707	0.822914	20.47	0.537159	2.20843	10.4264	9.75	13.3819	14.6685	6.8161	1.04973	0.014333	0.464675	0.154008	0.002103	0	0.69	2.67	3.56	4.61	7.73	12.71	17.33	21.71	24.03	26.51	32.19	36.24	43.01	0.281147
TRANSECTO-637	0637	3409	2201	140	0	0	0	5750	7.1752	0	0	0	-54.987	-2.93638	801.372	59.1	18.5082	-0.394286	12.8455	165.007	0.694044	23.21	0.123838	1.86292	11.1056	11.41	19.0143	18.5082	7.38634	0.257769	-0.05136	0.399084	0.034898	-0.006953	0.25	1.26	3.65	5.99	9.01	14.21	18.62	22.87	27.13	29.2	31.27	35.76	38.89	44.27	0.415188
TRANSECTO-638	0638	6569	9	0	1	3	0	6582	8.01678	4	0.00487194	5	-59.2415	-3.50478	821.028	170.85	8.11065	-1.26	8.82556	77.8904	1.08815	14.97	0.858027	2.5359	7.61284	4.23	5.49	8.11065	4.76955	1.36928	0.003401	0.58806	0.287088	0.000713	0	0	0	0.17	0.75	2.15	4.23	7.73	12.5	15.14	17.47	22.06	25.03	29.65	0.054446
TRANSECTO-639	0639	6802	10	4	1	0	0	6817	8.00144	1	0.00117375	0	-59.2775	-3.51237	851.972	61.76	12.5696	-0.201905	9.331	87.0676	0.742345	17.23	0.173555	1.86567	8.1834	8.59	13.1319	12.5696	5.34539	0.271078	-0.1293	0.425262	0.050712	-0.024189	0	0.27	2.03	3.03	4.54	8.87	12.93	16.14	18.89	20.26	21.7	25.04	27.39	31.45	0.243923
TRANSECTO-642	0642	6503	21	1	0	0	0	6525	7.78464	0	0	1	-65.1024	-2.75943	838.189	2.778	-0.000254	-0.616825	0.141305	0.019967	-555.39	0.097	-196.7	115599	0.077253	0.048	0.607825	-0.000254	0.058481	0.005408	0.015128	-229.856	0.092472	0.258676	-0.167	-0.119	-0.071	-0.055	-0.043	-0.024	-0.009	0.005	0.025	0.042	0.064	0.139	0.211	0.34	0.97402
TRANSECTO-643	0643	4000	1	0	0	0	0	4001	5.17625	0	0	0	-52.3496	-14.7354	772.953	42.01	1.30426	-0.845556	2.94519	8.67417	2.25813	0.28	2.69278	10.4476	1.98542	0	0.845556	1.30426	1.10738	0.786853	0.452006	0.849047	0.710553	0.408176	0	0	0	0	0	0	0	0	0	0.28	1.83	5.3	8.37	13.2	0.261239
TRANSECTO-644	0644	6762	0	0	0	0	0	6762	8.70891	0	0	0	-52.3661	-12.8834	776.446	39.41	12.5219	-0.695714	6.88966	47.4674	0.550209	9.96	-0.382569	2.24833	5.7238	4.64	14.5257	12.5219	3.90474	-0.404717	0.24005	0.311833	-0.103648	0.061477	0	0.12	5.94	7.77	9.27	11.78	13.83	15.48	16.97	17.73	18.53	20.54	22.2	25.25	0.425345
TRANSECTO-645	0645	5305	723	11	0	0	0	6039	7.32615	0	0	0	-55.8983	-9.57519	824.307	53.83	17.5501	-0.528095	9.87393	97.4946	0.562615	13.87	0.001576	2.44266	8.04437	6.77	18.8381	17.5501	5.62462	-0.093051	0.497804	0.32049	-0.016543	0.088504	0.37	2.6	8.14	10.42	12.38	15.65	18.31	20.64	22.98	24.29	25.79	30.06	33.63	39.79	0.39614
TRANSECTO-646	0646	4390	1074	112	4	0	0	5580	7.06516	4	0.00506463	0	-61.9206	-10.0259	789.791	67.41	17.009	-0.143968	11.1525	124.379	0.655684	16.96	0.308826	2.39843	9.28611	8.47	16.574	17.009	6.36861	0.399951	0.371424	0.374426	0.0628	0.058321	0	1.5	6.27	8.13	9.84	13.13	16.43	19.78	23.23	25.09	27.09	32.17	36.26	42.99	0.348656
TRANSECTO-656	0656	3227	2405	158	20	0	0	5810	7.45968	20	0.0256788	0	-51.4576	-1.65964	778.854	5.131	0.000867	-0.118524	0.145191	0.02108	167.505	0.098	2.62154	56.145	0.085772	0.049	0.113524	0.000867	0.066342	0.006701	0.021548	76.5379	0.101009	0.3248	-0.18	-0.124	-0.072	-0.056	-0.044	-0.025	-0.009	0.006	0.027	0.042	0.063	0.139	0.224	0.423	0.379519
TRANSECTO-657	0657	5332	96	1	0	0	0	5429	7.12234	0	0	0	-47.519	-3.28484	762.249	52.59	6.12535	-0.307778	7.95939	63.3519	1.29942	9.95	1.41201	4.18639	6.37975	2.44	2.74778	6.12535	4.01469	1.64095	0.401487	0.655421	0.408738	0.100004	0	0	0	0	0	1.08	2.44	4.25	7.63	9.95	12.63	19.02	23.33	30.2	0.219213
TRANSECTO-658	0658	4159	1486	118	5	0	0	5768	7.45125	5	0.00645913	0	-54.9987	-3.20719	774.099	68.23	13.1981	-1.34222	12.8313	164.643	0.97221	22.59	0.632555	2.18402	11.259	9.41	10.7522	13.1981	7.12268	1.4992	-0.18334	0.539676	0.210483	-0.02574	0	0	0.32	1.09	2.07	4.27	9.41	15.61	21.09	23.68	26.3	32.24	36.41	43.18	0.384774
TRANSECTO-659	0659	6070	304	39	0	0	0	6413	8.12006	0	0	0	-52.9045	-6.41512	789.772	57.44	6.9349	-0.007619	8.44867	71.38	1.21828	9.97	1.80291	6.72608	6.35473	4.06	4.06762	6.9349	4.21517	1.57673	0.574764	0.60782	0.374061	0.136356	0	0	0	0.36	0.83	2.12	4.06	6.17	8.7	10.33	12.34	18.32	24.01	38.38	0.190623
TRANSECTO-660	0660	5323	231	23	0	0	0	5577	7.07459	0	0	0	-52.105	-6.43001	788.314	55.94	6.83927	-0.456508	8.30166	68.9176	1.21382	10.5	1.60589	5.81005	6.39403	4.18	4.63651	6.83927	4.21431	1.51706	0.440045	0.616193	0.359979	0.104417	0	0	0	0	0.15	1.66	4.18	6.64	9.05	10.5	12.33	18.5	23.91	35.89	0.184644
TRANSECTO-662	0662	5773	307	32	0	0	0	6112	7.99708	0	0	14	-59.9399	-2.94529	764.279	26.839	-0.000651	-0.041428	0.167178	0.027949	-256.691	0.066	-24.9852	4010.82	0.07029	0.034	0.047428	-0.000651	0.056497	0.003489	0.021898	-86.7472	0.061759	0.38759	-0.157	-0.104	-0.055	-0.04	-0.029	-0.014	-0.005	0.004	0.016	0.026	0.043	0.113	0.192	0.375	0.572079
TRANSECTO-663	0663	5910	247	42	3	0	0	6202	8.12349	3	0.00392945	33	-59.9483	-2.94922	763.465	4.216	2.9e-05	-0.074	0.106563	0.011356	3738.83	0.059	0.888174	27.5689	0.061595	0.03	0.074	2.9e-05	0.049215	0.003932	0.018271	1726.75	0.079898	0.371247	-0.143	-0.094	-0.049	-0.036	-0.026	-0.013	-0.004	0.004	0.014	0.023	0.037	0.1	0.176	0.349	0.485229
TRANSECTO-666	0666	5492	574	38	1	0	0	6105	8.00654	1	0.00131147	0	-54.9542	-3.12297	762.502	55.93	8.21575	-0.887778	10.2255	104.561	1.24462	14.44	1.24045	3.54803	8.45948	3.14	4.02778	8.21575	5.25901	2.00473	0.368092	0.640114	0.381198	0.069993	0	0	0	0.07	0.33	1.61	3.14	5.76	11.27	14.51	17.77	24.57	29.47	37.7	0.253532
TRANSECTO-667	0667	5770	1	0	0	0	0	5771	7.24385	0	0	0	-55.0978	-12.2652	796.676	35.86	6.46789	-0.464127	7.43698	55.3086	1.14983	11.91	0.891247	2.64576	6.38713	3.43	3.89413	6.46789	3.97616	1.22509	-0.008689	0.614753	0.308108	-0.002185	0	0	0	0	0	0.24	3.43	6.74	10.26	11.91	13.65	18.03	21.14	25.45	0.203682
TRANSECTO-668	0668	5983	1	0	0	0	0	5984	7.9309	0	0	0	-54.1975	-11.9995	754.517	43.11	13.4431	-0.62	7.82639	61.2523	0.582187	11.42	-0.301571	2.15007	6.50984	5.44	15.26	13.4431	4.45315	-0.359315	0.223665	0.33126	-0.080688	0.050226	0	0	5.64	7.99	9.73	12.43	14.64	16.6	18.46	19.41	20.43	22.9	24.76	27.96	0.321589
TRANSECTO-669	0669	4496	1011	65	1	0	0	5573	6.92383	1	0.00124239	0	-63.0097	-9.11888	804.901	61.32	20.4932	22.5256	9.83646	96.7559	0.479986	13.32	-0.11912	2.63033	7.91818	6.57	6.48445	20.4932	5.5788	-0.231871	0.604922	0.272227	-0.041563	0.108432	2.58	6.08	11.82	13.97	15.79	18.73	21.22	23.56	25.98	27.29	28.76	32.67	35.91	42	0.41534
TRANSECTO-670	0670	4586	1189	55	3	0	0	5833	7.40995	3	0.00381105	0	-56.0246	-3.69574	787.184	3.804	5.5e-05	-0.012952	0.128998	0.01664	2355.97	0.102	0.720999	19.0029	0.083165	0.051	0.050952	5.5e-05	0.063641	0.004996	0.018762	1162.32	0.078505	0.294805	-0.177	-0.122	-0.072	-0.057	-0.045	-0.025	-0.008	0.008	0.03	0.045	0.065	0.136	0.216	0.399	0.541251
TRANSECTO-671	0671	4568	1383	76	0	0	0	6027	7.54615	0	0	0	-60.4449	-9.78898	798.686	82.92	17.15	-0.164445	10.7559	115.69	0.627166	16.05	0.319939	2.43918	8.90888	8.02	16.6344	17.15	6.1369	0.393167	0.414172	0.357836	0.064066	0.067489	0.76	2.5	6.93	8.81	10.44	13.45	16.47	19.67	23.07	24.86	26.78	31.75	35.89	42.82	0.296352
TRANSECTO-672	0672	6537	28	0	0	0	0	6565	8.37867	0	0	0	-63.6133	-8.28738	783.537	47.91	16.3877	17.4767	7.66833	58.8033	0.467931	10.72	-0.211119	2.48968	6.2352	5.29	5.24333	16.3877	4.36236	-0.248121	0.415504	0.266196	-0.056878	0.095248	2.45	5.16	9.49	11.23	12.67	15.04	17.03	18.93	20.9	21.95	23.1	25.93	28.11	31.94	0.424566
TRANSECTO-674	0674	5628	569	15	0	0	0	6212	7.74864	0	0	0	-55.3197	-2.95021	801.689	53.63	14.0902	-0.854762	11.0606	122.337	0.784984	20.68	0.214781	1.91479	9.67609	10.2	15.4848	14.0902	6.30814	0.412624	-0.172169	0.447696	0.065411	-0.027293	0	0	1.21	2.31	4.08	9.82	14.63	18.32	21.46	22.99	24.6	28.65	31.91	37.91	0.343411
TRANSECTO-675	0675	4931	270	32	33	67	41	5374	9.13576	141	0.239699	106	-53.5486	-7.41985	588.238	54.41	14.3363	12.7751	8.86443	78.5782	0.618323	11.95	0.565073	3.13438	7.07318	5.97	5.95508	14.3363	4.97506	0.480433	0.556705	0.347027	0.096568	0.111899	0.95	2.95	6.39	7.78	9.06	11.43	13.66	15.89	18.34	19.73	21.34	26.16	30.72	38.56	0.343053
TRANSECTO-676	0676	7209	1	0	0	0	0	7210	9.32586	0	0	0	-49.1754	-1.97706	773.119	2.814	-0.000146	-0.086318	0.094089	0.008853	-642.81	0.075	0.500961	45.5485	0.061828	0.038	0.082318	-0.000146	0.047225	0.005021	0.013617	-322.637	0.106328	0.288352	-0.132	-0.093	-0.056	-0.044	-0.035	-0.019	-0.007	0.004	0.02	0.031	0.046	0.102	0.168	0.314	0.691972
TRANSECTO-681	0681	6038	193	2	0	0	0	6233	7.66469	0	0	0	-64.9689	-11.5218	813.21	61.94	17.4467	19.7894	8.31898	69.2054	0.476822	10.76	-0.254261	2.73249	6.6329	5.2	5.09063	17.4467	4.68589	-0.345028	0.568267	0.268583	-0.073631	0.121272	1.34	4.82	10.29	12.28	13.9	16.44	18.48	20.27	22.06	23.04	24.16	27.27	30.04	35.52	0.380058
TRANSECTO-684	0684	5988	400	10	0	0	0	6398	8.12736	0	0	0	-62.2797	-9.01101	787.218	55.52	16.3637	-0.115556	10.0865	101.737	0.616394	16.11	0.111223	2.14701	8.47579	7.99	16.7656	16.3637	5.79161	0.107423	0.244225	0.35393	0.018548	0.042169	0.68	2.11	5.85	7.88	9.88	13.58	16.65	19.47	22.39	23.99	25.71	29.8	32.75	37.86	0.3744
TRANSECTO-685	0685	6205	19	1	0	0	0	6225	8.22763	0	0	0	-57.1957	-11.9141	756.597	44.59	17.0813	-0.458095	8.30876	69.0354	0.486425	12.26	-0.346895	2.34167	6.88068	5.91	18.7381	17.0813	4.72875	-0.424564	0.35067	0.276838	-0.089784	0.074157	1.01	4.68	9.35	11.15	12.82	15.82	18.28	20.39	22.39	23.41	24.5	27.12	29.08	32.45	0.447505
TRANSECTO-687	0687	5173	789	80	1	0	0	6043	7.66097	1	0.00126774	0	-51.6778	-4.72853	788.803	132.5	16.8212	13.7667	9.4024	88.4051	0.55896	12.08	0.558147	3.42939	7.39007	6.03	6.15333	16.8212	5.25366	0.459861	0.695713	0.312323	0.087532	0.132424	2.24	4.98	8.78	10.26	11.58	13.94	16.13	18.34	20.86	22.34	24.08	29.23	34.05	42.92	0.195838
TRANSECTO-690	0690	4893	924	24	0	0	0	5841	7.23518	0	0	0	-59.896	-10.573	807.306	58.08	18.2657	20.7041	9.91804	98.3675	0.542988	14.42	0.05729	2.4177	8.15218	7.16	7.13413	18.2657	5.66562	-0.005462	0.461939	0.310178	-0.000964	0.081534	1.45	4.1	8.94	10.9	12.67	15.8	18.63	21.27	23.92	25.32	26.88	31.01	34.49	40.56	0.374382
TRANSECTO-691	0691	4009	565	29	4	3	1	4611	7.6776	8	0.0133205	1	-53.1714	-5.83632	600.578	80.99	13.9937	6.70429	9.57077	91.5997	0.683935	13.28	0.771668	3.2089	7.73084	6.45	6.42429	13.9937	5.32974	0.83907	0.521163	0.380868	0.157432	0.097784	1.17	2.81	5.43	6.6	7.71	9.92	12.34	15.05	18.14	19.88	21.85	27.47	32.48	40.53	0.441697
TRANSECTO-694	0694	6097	169	6	0	0	0	6272	7.89396	0	0	0	-51.5977	-7.15754	794.532	53.5	10.8722	7.29825	7.50288	56.2932	0.690096	9.86	0.983969	4.39927	5.88265	4.84	4.72825	10.8722	4.11255	0.652523	0.501717	0.378262	0.158666	0.121997	0.7	2.1	4.32	5.31	6.24	7.99	9.74	11.62	13.84	15.17	16.7	20.79	24.4	34.65	0.311678
TRANSECTO-696	0696	4574	1368	195	4	0	0	6141	7.55738	4	0.00492257	0	-52.3417	-5.51861	812.584	61.2	17.8902	13.3835	10.205	104.143	0.570426	13.6	0.442493	12.1358	8.13391	6.74	6.89651	17.8902	5.73687	0.532135	0.673693	0.320671	0.092757	0.117432	2.27	5.11	9.03	10.6	12	14.52	16.9	19.42	22.4	24.2	26.26	31.91	36.69	44.83	0.971246
TRANSECTO-699	0699	6185	137	0	0	0	0	6322	8.08657	0	0	0	-55.131	-11.3499	781.79	45.78	11.1617	-0.601905	10.669	113.828	0.955856	20.52	0.389722	1.8072	9.57	9.97	10.5719	11.1617	5.95727	0.943583	-0.439174	0.533723	0.158392	-0.073721	0	0	0	0	0	3.62	9.97	14.88	18.83	20.52	22.16	25.91	28.81	34.15	0.265473
TRANSECTO-700	0700	5728	415	9	0	0	0	6152	7.72645	0	0	0	-58.4803	-10.4671	796.226	57.04	16.3784	-0.736191	9.58613	91.8939	0.58529	14.39	-0.061127	2.27732	7.94643	6.85	18.1962	16.3784	5.47266	-0.174668	0.340084	0.334139	-0.031916	0.062142	0.16	1.8	6.3	8.92	11.17	14.73	17.46	19.8	22.08	23.31	24.69	28.24	31.17	37	0.385591
TRANSECTO-701	0701	7380	11	0	0	0	0	7391	8.95123	0	0	0	-60.7115	-12.5109	825.697	42	13.4587	-0.664762	7.68626	59.0786	0.571098	12.59	0.08529	2.11101	6.56208	6.3	14.1448	13.4587	4.41788	0.066739	0.161801	0.328254	0.015107	0.036624	0.76	3.42	5.96	7.03	8.16	10.7	13.48	16.09	18.46	19.62	20.8	23.57	25.66	29.44	0.447838
TRANSECTO-702	0702	6983	35	1	0	0	0	7019	8.75097	0	0	0	-50.5193	-6.51122	802.082	52.58	6.58347	-0.837143	6.37779	40.6762	0.968758	7.8	1.46767	5.6568	4.8495	3.81	5.98714	6.58347	3.34471	0.897555	0.437858	0.508047	0.26835	0.13091	0	0	0.96	1.66	2.33	3.7	5.15	6.7	8.44	9.46	10.69	14.97	19.84	27.84	0.220926
TRANSECTO-703	0703	5533	348	0	0	0	0	5881	7.69435	0	0	0	-46.3226	-2.74071	764.327	50.22	18.9623	20.7295	8.90997	79.3875	0.469879	10.71	-0.506991	2.76127	7.0191	5.17	5.11952	18.9623	4.97187	-0.605722	0.642864	0.262198	-0.12183	0.1293	0.49	3.96	11.91	14.29	16	18.47	20.39	22.15	23.98	25	26.15	29.21	31.72	36.35	0.4448
TRANSECTO-704	0704	4112	1247	39	4	0	0	5402	6.72429	4	0.00497911	0	-64.3536	-9.81149	803.356	64.91	18.4961	19.6211	10.8965	118.733	0.589123	16.23	0.087243	2.28585	9.00959	8.06	8.00889	18.4961	6.24065	0.062113	0.416522	0.337403	0.009953	0.066743	0.63	2.65	7.79	10.15	12.21	15.73	18.76	21.67	24.71	26.38	28.21	32.92	36.5	42.35	0.430644
TRANSECTO-705	0705	6376	17	0	0	0	0	6393	8.34008	0	0	0	-56.6822	-10.4699	766.539	48.14	13.9409	-0.605238	8.10964	65.7663	0.581716	11.03	0.031484	2.45769	6.55452	5.51	14.7452	13.9409	4.61853	-0.011635	0.424992	0.331294	-0.002519	0.092019	0	1.08	6.79	8.49	9.87	12.17	14.14	16.08	18.24	19.52	20.98	24.65	27.3	31.8	0.342957
TRANSECTO-706	0706	5254	450	21	0	0	0	5725	7.28053	0	0	0	-53.0779	-6.36482	786.344	58.79	16.4517	18.7184	8.80582	77.5424	0.535253	12.12	0.196294	2.82385	7.08843	6	6.02841	16.4517	4.98643	0.079592	0.534354	0.303095	0.015962	0.107162	1.71	4.25	8.4	10.12	11.65	14.34	16.7	18.87	21.05	22.24	23.58	27.46	31.21	38.4	0.379477
TRANSECTO-707	0707	7267	0	0	0	0	2	7269	9.47225	2	0.00260621	47	-53.3693	-11.7569	767.399	183.43	12.5319	11.6119	7.43323	55.2529	0.593146	8.29	5.65474	93.5751	4.94991	4.08	4.3119	12.5319	3.51862	0.011239	0.497062	0.280773	0.003194	0.141266	1.65	3.99	7.05	8.27	9.37	11.26	12.85	14.3	15.77	16.56	17.43	19.66	21.51	25.16	0.084294
TRANSECTO-708	0708	6152	334	1	0	0	0	6487	7.75914	0	0	0	-64.7553	-8.49233	836.046	51.75	19.5833	22.9065	9.09956	82.802	0.464658	13.19	-0.211609	2.39783	7.4879	6.52	6.43349	19.5833	5.19082	-0.28755	0.434291	0.265063	-0.055396	0.083665	2.99	6.43	11.35	13.2	14.83	17.72	20.34	22.78	25.16	26.39	27.7	30.93	33.43	37.77	0.486648
TRANSECTO-710	0710	6423	1	0	0	0	0	6424	8.34039	0	0	0	-50.4311	-9.64078	770.228	42.83	12.1109	-0.272222	6.61753	43.7916	0.546412	9.39	-0.111454	2.43125	5.40988	4.57	13.0122	12.1109	3.7672	-0.157369	0.323304	0.31106	-0.041774	0.085821	0	1.95	5.91	7.43	8.76	10.94	12.74	14.37	15.97	16.82	17.76	20.23	22.37	26.43	0.366485
TRANSECTO-712	0712	4252	1178	45	0	1	0	5476	7.41992	1	0.00135499	0	-55.005	-2.83573	738.013	57.4	17.8176	-0.975238	10.9163	119.165	0.61267	16.74	0.121572	2.22354	9.09653	8.29	19.0452	17.8176	6.25817	0.120354	0.341185	0.351236	0.019232	0.054518	0.46	2.38	6.53	9.07	11.23	14.88	18.07	21.08	24.15	25.81	27.64	32.32	35.88	41.79	0.386509
TRANSECTO-713	0713	2256	2888	241	0	0	0	5385	6.94729	0	0	0	-54.9736	-3.33479	775.122	58.6	21.7708	25.5829	12.7421	162.362	0.585285	20.19	-0.151457	2.81451	10.765	9.95	9.59715	21.7708	7.32014	-0.279006	0.253927	0.336237	-0.038115	0.034689	0.18	2.16	8.84	11.85	14.44	18.82	22.71	26.49	30.21	32.04	33.9	38.05	40.93	45.79	0.929177
TRANSECTO-714	0714	6654	15	0	0	0	0	6669	8.41593	0	0	0	-55.2725	-11.4286	792.426	47.02	15.6779	-0.694286	8.16278	66.6309	0.520655	11.95	-0.184841	2.32614	6.75353	5.88	17.1643	15.6779	4.6609	-0.246951	0.350563	0.297291	-0.052984	0.075214	0.33	3.48	8.17	9.83	11.31	14.01	16.47	18.65	20.71	21.78	22.93	25.8	28.05	32.18	0.374409
TRANSECTO-718	0718	5465	812	22	0	0	0	6299	7.18562	0	0	0	-64.9898	-9.29373	876.612	60.26	18.9236	20.2711	9.74354	94.9365	0.514888	13.67	-0.100538	2.4591	7.93142	6.73	6.66111	18.9236	5.54973	-0.200568	0.514946	0.29327	-0.03614	0.092787	1.35	4.45	10	12.17	14.03	17.07	19.64	22.04	24.51	25.84	27.3	31.12	34.27	39.89	0.425724
TRANSECTO-719	0719	5896	245	1	0	1	0	6143	7.52794	1	0.00122545	0	-64.8408	-11.2724	816.027	53.34	17.4406	18.8844	8.32605	69.323	0.477395	11.21	-0.13155	2.64322	6.69214	5.55	5.49444	17.4406	4.71992	-0.196112	0.527288	0.270629	-0.04155	0.111715	1.94	5.42	10.24	11.98	13.45	15.9	18.02	20.02	22.07	23.19	24.43	27.74	30.56	35.77	0.421164
TRANSECTO-720	0720	4607	830	10	0	0	0	5447	6.90024	0	0	0	-64.4071	-11.2944	789.393	53.7	18.3076	20.8722	9.31006	86.6772	0.508536	12.7	0.026588	2.60734	7.52201	6.26	6.33222	18.3076	5.28878	-0.056185	0.563178	0.288885	-0.010623	0.106485	1.91	5.14	9.92	11.74	13.39	16.32	18.84	21.1	23.27	24.44	25.86	30.16	33.79	39.77	0.401042
TRANSECTO-721	0721	4380	1171	43	0	0	0	5594	6.94134	0	0	0	-63.1884	-10.916	805.897	58.53	19.2372	19.5097	10.0703	101.411	0.523481	14.86	0.050186	2.39082	8.29454	7.4	7.39968	19.2372	5.75871	0.002205	0.456292	0.299353	0.000383	0.079235	2.31	5.21	9.77	11.72	13.5	16.63	19.43	22.2	25.07	26.58	28.2	32.3	35.64	41.48	0.408597
TRANSECTO-722	0722	5946	119	2	0	0	0	6067	7.66061	0	0	0	-62.8224	-12.2434	791.974	50.9	16.3378	17.9348	8.03393	64.5441	0.491739	11.08	-0.055986	2.62452	6.50087	5.5	5.46476	16.3378	4.5629	-0.127193	0.474952	0.279285	-0.027875	0.10409	1.83	4.83	9.28	10.87	12.23	14.65	16.8	18.82	20.85	21.95	23.15	26.33	29.04	34.42	0.384247
TRANSECTO-723	0723	4896	873	51	2	0	0	5822	7.17938	2	0.00246629	0	-62.3117	-8.86362	810.934	64.29	18.3083	-0.607778	10.3557	107.24	0.565627	14.87	0.016009	2.42346	8.47726	7.31	19.5478	18.3083	5.90688	-0.080766	0.477166	0.322634	-0.013673	0.080781	0.63	2.83	8.3	10.76	12.82	16.16	18.94	21.55	24.2	25.63	27.22	31.38	34.88	41.54	0.3702
TRANSECTO-724	0724	3969	1316	147	13	0	0	5445	6.80133	13	0.0162383	0	-61.8146	-10.0517	800.578	65.09	21.0459	14.47	10.3602	107.333	0.492265	13.95	-0.048261	4.11834	8.31777	6.95	9.22001	21.0459	5.87239	-0.118172	0.655787	0.279028	-0.020123	0.111673	2.4	6.19	12.11	14.17	15.91	18.86	21.48	24.02	26.67	28.12	29.73	34.04	37.72	44.59	0.917134
TRANSECTO-725	0725	3968	1307	90	3	0	0	5368	6.76361	3	0.00377996	0	-61.5836	-9.71543	793.659	62.33	20.765	20.8214	9.85889	97.1977	0.474785	12.87	-0.007454	2.75157	7.84106	6.43	6.43857	20.765	5.57996	-0.073143	0.686469	0.26872	-0.013108	0.123024	3.1	6.91	12.5	14.42	16.02	18.69	21.01	23.31	25.85	27.29	28.94	33.43	37.02	43.29	0.427794
TRANSECTO-726	0726	4450	993	31	2	0	0	5476	6.96238	2	0.00254287	0	-60.9031	-9.62991	786.512	57.45	19.9985	20.1687	9.56494	91.488	0.478283	12.88	-0.078546	2.63375	7.68534	6.42	6.44127	19.9985	5.4286	-0.149476	0.605433	0.27145	-0.027535	0.111527	2.68	6.33	11.81	13.73	15.33	18.02	20.4	22.75	25.24	26.61	28.13	32.08	35.37	41.14	0.457853
TRANSECTO-727	0727	5227	596	15	0	0	0	5838	7.35928	0	0	0	-61.5973	-10.4664	793.285	57.42	17.1603	18.4448	9.52687	90.7612	0.55517	13.83	0.163206	2.52472	7.80141	6.9	6.89476	17.1603	5.43301	0.114183	0.462725	0.316604	0.021017	0.085169	1.33	3.99	8.28	10.02	11.64	14.56	17.2	19.75	22.41	23.85	25.43	29.58	33.05	39.44	0.360551
TRANSECTO-728	0728	5941	261	3	0	0	0	6205	7.55372	0	0	0	-61.1515	-11.0759	821.449	55.01	16.8572	16.9643	8.45101	71.4195	0.501328	11.51	0.028932	2.6521	6.80556	5.73	5.74429	16.8572	4.79967	-0.044157	0.515577	0.284725	-0.0092	0.107419	2.03	4.87	9.41	11.1	12.54	14.98	17.13	19.2	21.38	22.61	23.99	27.66	30.61	36.25	0.426964
TRANSECTO-731	0731	4883	895	45	3	0	0	5826	7.07863	3	0.00364502	0	-59.8898	-10.2973	823.041	62.32	18.6854	19.9168	9.6297	92.7311	0.51536	13.43	0.08215	2.65531	7.79701	6.68	6.64682	18.6854	5.47211	-0.000455	0.558959	0.292855	-8.3e-05	0.102147	2.03	5.28	10.02	11.85	13.49	16.39	18.99	21.41	23.91	25.28	26.79	30.87	34.47	41.4	0.379308
TRANSECTO-732	0732	5286	716	14	0	0	0	6016	7.28216	0	0	0	-58.2553	-10.6448	826.129	56.5	17.2719	19.5578	9.29041	86.3118	0.537891	13.13	0.096835	2.58843	7.56051	6.51	6.49778	17.2719	5.2861	0.01597	0.50568	0.306052	0.003021	0.095662	1.19	4.33	8.71	10.5	12.12	15.03	17.62	20	22.36	23.63	25.05	29.05	32.61	39.28	0.460634
TRANSECTO-736	0736	6229	175	5	0	0	0	6409	7.91334	0	0	0	-56.9001	-9.78154	809.898	54.09	14.5762	14.691	7.83234	61.3455	0.537336	10.81	0.295341	2.89184	6.30751	5.41	5.40095	14.5762	4.43195	0.179776	0.475639	0.304053	0.040564	0.107321	1.82	4.19	7.57	8.92	10.14	12.35	14.42	16.45	18.57	19.73	21.04	24.7	27.95	34.44	0.347312
TRANSECTO-737	0737	6388	78	4	0	0	0	6470	8.19173	0	0	0	-57.2232	-10.5663	789.821	51.42	14.9728	-0.287143	8.22543	67.6577	0.549358	11.74	0.008169	2.45548	6.74262	5.86	15.4571	14.9728	4.69382	-0.04668	0.398359	0.31349	-0.009945	0.084869	0	3.01	7.65	9.2	10.53	12.88	15.17	17.45	19.73	20.94	22.25	25.53	28.13	33	0.362254
TRANSECTO-738	0738	6348	17	0	0	0	0	6365	8.28759	0	0	0	-56.6185	-11.3072	768.016	45.45	14.8851	-0.023333	8.11686	65.8834	0.545301	12.41	-0.181516	2.18917	6.78808	6	15.8233	14.8851	4.64393	-0.260073	0.260801	0.311985	-0.056003	0.05616	0.34	2.55	6.8	8.74	10.44	13.34	15.8	18.02	20.11	21.15	22.23	24.86	26.91	30.94	0.391864
TRANSECTO-742	0742	4693	1158	44	5	0	0	5900	7.56509	5	0.00641109	0	-56.2197	-3.4294	779.898	4.553	-8.1e-05	-0.128857	0.123096	0.015153	-1515.19	0.101	0.717222	19.417	0.081311	0.05	0.121857	-8.1e-05	0.061749	0.005567	0.017142	-760.076	0.090151	0.277599	-0.17	-0.12	-0.072	-0.057	-0.045	-0.026	-0.01	0.006	0.028	0.044	0.066	0.139	0.215	0.37	0.397979
TRANSECTO-747	0747	9046	715	59	0	0	0	9820	13.4259	0	0	0	-51.3687	-5.26301	731.423	56.38	14.2821	12.9022	8.89826	79.1791	0.623037	11.56	0.738114	3.68253	6.98741	5.78	5.76222	14.2821	4.9389	0.575443	0.623585	0.345812	0.116512	0.12626	1.35	3.17	6.42	7.8	9.06	11.34	13.48	15.63	17.99	19.36	21	25.92	30.61	40.65	0.339122
TRANSECTO-751	0751	4918	470	15	1	0	0	5404	6.78726	1	0.00125597	0	-54.8803	-2.98037	796.198	63.64	10.0862	-0.693968	10.6564	113.559	1.05654	18	0.817566	2.56155	9.18224	6.19	6.88397	10.0862	5.80666	1.5332	-0.025697	0.575704	0.264042	-0.004425	0	0	0	0.16	0.77	2.77	6.19	10.82	15.75	18.16	20.67	26.49	30.27	36.67	0.233632
TRANSECTO-753	0753	4509	1024	48	0	6	10	5597	7.41598	16	0.0211999	32	-54.1702	-6.1546	754.721	151.63	16.4061	9.37429	10.0624	101.252	0.613336	14.06	0.586261	3.25246	8.15178	6.96	7.38429	16.4061	5.66553	0.628284	0.544766	0.345331	0.110896	0.096155	1.73	4.02	7.34	8.73	10.05	12.63	15.25	18.02	21.06	22.79	24.79	30.57	35.24	42.24	0.139961
TRANSECTO-757	0757	5358	362	18	0	0	0	5738	7.45239	0	0	0	-53.385	-7.35094	769.954	59.46	16.1715	16.6768	8.63221	74.5151	0.533793	11.88	0.195396	2.81979	6.95494	5.93	5.92317	16.1715	4.89198	0.097769	0.522824	0.302507	0.019986	0.106874	1.45	4.39	8.51	10.08	11.46	13.93	16.19	18.4	20.7	21.96	23.35	27.19	30.59	37.29	0.341519
TRANSECTO-758	0758	6063	67	1	0	0	0	6131	7.84193	0	0	0	-52.0936	-7.17136	781.823	52.87	9.65726	-0.21381	7.2685	52.8311	0.752647	10	0.958153	3.8137	5.82732	4.8	8.43381	9.65726	3.99762	0.755841	0.390169	0.41395	0.189073	0.0976	0.53	1.49	3.14	3.93	4.73	6.4	8.22	10.23	12.56	13.93	15.53	19.98	23.6	30.46	0.250559
TRANSECTO-759	0759	4251	1357	239	3	0	2	5852	7.42193	5	0.00634136	0	-52.4304	-5.56522	788.474	62.85	16.4485	4.14143	10.6013	112.387	0.644511	14.33	0.641391	9.24185	8.49421	7.03	10.7486	16.4485	5.91286	0.836307	0.641875	0.359476	0.141439	0.108556	1.6	3.88	7.11	8.46	9.73	12.26	14.89	17.71	20.91	22.79	24.98	31.27	36.99	45.63	0.949818
TRANSECTO-760	0760	6015	47	0	0	0	0	6062	7.83216	0	0	0	-51.4595	-7.33492	773.988	45.42	13.5161	9.53524	8.26211	68.2625	0.61128	12.76	0.363213	2.37303	6.89539	6.32	6.10524	13.5161	4.71528	0.38106	0.279467	0.348864	0.080814	0.059268	1.4	3.03	5.6	6.82	8.02	10.36	12.73	15.26	18.06	19.58	21.21	25.09	27.95	32.79	0.421402
TRANSECTO-761	0761	6561	49	5	1	2	1	6619	7.91448	4	0.00478289	0	-53.4184	-8.36278	836.315	77.34	15.4664	17.1857	7.46549	55.7335	0.48269	9.92	-0.059858	2.74146	5.9729	4.92	4.91571	15.4664	4.22711	-0.117992	0.496657	0.273309	-0.027913	0.117493	1.82	4.87	9.05	10.53	11.82	14.02	15.91	17.65	19.45	20.45	21.6	24.84	27.53	32.26	0.281626
TRANSECTO-764	0764	6744	0	0	0	0	0	6744	8.43594	0	0	0	-52.9124	-9.22389	799.437	40.11	11.722	11.2592	6.10435	37.2631	0.52076	8.35	0.171139	2.78812	4.91082	4.18	4.18921	11.722	3.45925	0.068557	0.383295	0.295107	0.019818	0.110803	1.16	3.55	6.43	7.46	8.39	10.1	11.69	13.25	14.9	15.81	16.84	19.57	21.96	26.58	0.375264
TRANSECTO-765	0765	6497	11	1	0	0	1	6510	8.58795	1	0.00131919	0	-52.78	-9.35107	758.039	42.15	11.0209	11.9681	6.12057	37.4614	0.555363	8.45	0.073432	2.70548	4.94189	4.15	4.1081	11.0209	3.47088	-0.031702	0.35065	0.314937	-0.009134	0.101026	0.11	2.06	5.4	6.68	7.82	9.78	11.4	12.86	14.33	15.13	16.03	18.63	20.89	25.6	0.459751
TRANSECTO-766	0766	9418	3	2	2	0	2	9427	7.55533	4	0.00320583	70	-53.2963	-10.1765	1247.73	40.15	12.1173	11.5557	6.335	40.1322	0.522807	8.9	0.119169	2.58992	5.14638	4.45	4.46571	12.1173	3.60606	0.052004	0.355572	0.297597	0.014421	0.098604	1.26	3.53	6.5	7.59	8.58	10.41	12.1	13.77	15.53	16.49	17.57	20.42	22.72	26.78	0.579845
TRANSECTO-767	0767	6916	0	0	0	0	0	6916	9.42577	0	0	0	-54.1338	-10.5177	733.733	34.73	10.7807	-0.557936	6.34346	40.2396	0.588409	10.15	-0.045729	2.07629	5.41596	5.06	11.6579	10.7807	3.64451	-0.070072	0.124842	0.338059	-0.019227	0.034255	0	1.3	4.77	5.79	6.71	8.76	11.1	13.24	15.08	15.94	16.79	18.79	20.38	23.54	0.375181
TRANSECTO-768	0768	6743	0	0	0	0	0	6743	8.85765	0	0	0	-53.7401	-10.492	761.263	38.88	12.4717	-0.332381	7.68022	58.9859	0.61581	12.06	-0.205441	2.04342	6.48104	5.62	13.9624	12.4717	4.38552	-0.261236	0.134281	0.351636	-0.059568	0.030619	0	0	4.08	6.39	8.3	11.27	13.63	15.65	17.51	18.45	19.42	21.79	23.66	27.2	0.390672
TRANSECTO-769	0769	6919	0	0	0	0	0	6919	8.95297	0	0	0	-53.3469	-10.8874	772.816	39.94	14.5832	-0.050476	7.2974	53.252	0.500397	10.72	-0.296183	2.32128	6.05701	5.23	15.5605	14.5832	4.15926	-0.3258	0.300634	0.285208	-0.078331	0.072281	0.38	3.6	7.9	9.44	10.78	13.24	15.51	17.47	19.26	20.16	21.11	23.42	25.24	28.51	0.396124
TRANSECTO-770	0770	6623	4	0	0	0	0	6627	8.50239	0	0	0	-53.9738	-11.6438	779.428	42.15	15.1885	-0.33	7.5126	56.4392	0.494623	10.47	-0.409615	2.47034	6.14396	5.04	16.72	15.1885	4.24869	-0.447391	0.37378	0.27973	-0.105301	0.087975	0.06	3.18	8.59	10.29	11.75	14.29	16.39	18.19	19.89	20.76	21.69	23.99	25.82	29.31	0.455983
TRANSECTO-771	0771	6985	0	0	0	0	0	6985	8.93572	0	0	0	-52.3558	-11.6496	781.694	39.08	13.171	15.6814	6.43636	41.4268	0.488676	9.2	-0.186186	2.44985	5.27769	4.54	4.50143	13.171	3.66648	-0.193073	0.323123	0.278374	-0.052659	0.088129	1.3	3.81	7.39	8.7	9.84	11.88	13.73	15.42	17.05	17.9	18.81	21.13	22.99	26.41	0.419992
TRANSECTO-772	0772	6431	0	0	0	0	0	6431	8.31921	0	0	0	-51.9961	-12.3697	773.03	37.07	11.7414	-0.120635	7.18434	51.6148	0.611879	11.23	0.215061	2.20603	6.02291	5.6	11.4406	11.7414	4.12101	0.195643	0.213157	0.35098	0.047475	0.051724	0.38	2.05	4.8	6.02	7.16	9.27	11.32	13.52	15.97	17.25	18.57	21.63	23.85	27.46	0.340574
TRANSECTO-773	0773	6537	2	0	0	0	0	6539	8.51673	0	0	0	-52.9986	-9.84974	767.783	43.72	9.66021	-0.473809	6.30486	39.7513	0.652663	9.19	0.407624	2.78171	5.15881	4.6	9.78381	9.66021	3.57508	0.25136	0.280328	0.370083	0.070309	0.078412	0	1.07	3.69	4.81	5.81	7.59	9.31	11.09	12.98	14	15.11	18	20.51	25.65	0.522905
TRANSECTO-774	0774	6651	4	0	0	0	0	6655	8.40861	0	0	0	-51.2321	-10.6054	791.451	41.65	9.20333	-0.091904	7.2946	53.2112	0.792604	12.39	0.499821	2.38437	6.19075	6.26	8.7419	9.20333	4.13021	0.522339	0.069052	0.448773	0.126468	0.016719	0	0.44	1.45	2.15	3.15	6	8.65	10.96	13.3	14.54	15.91	19.39	22.12	27.04	0.494127
TRANSECTO-775	0775	6469	4	8	0	0	0	6481	8.36398	0	0	0	-50.5981	-9.70302	774.871	38.53	10.0421	-0.219524	7.53888	56.8347	0.750724	13.31	0.162189	2.02332	6.46358	6.34	10.7195	10.0421	4.3062	0.189109	-0.015928	0.428813	0.043915	-0.003699	0	0	0.41	2.56	4.42	7.81	10.5	12.71	14.8	15.87	17.01	19.89	22.2	26.45	0.323168
TRANSECTO-776	0776	4042	1052	142	9	0	0	5245	7.27092	9	0.0124763	0	-50.3926	-6.12598	721.366	63.36	17.5265	-0.362222	10.4606	109.425	0.596846	15.14	0.191923	2.5625	8.57308	7.55	17.9822	17.5265	5.95937	0.141976	0.481507	0.34002	0.023824	0.080798	0.12	2.52	7.67	9.7	11.48	14.68	17.62	20.46	23.32	24.84	26.54	30.99	34.83	42.55	0.429151
TRANSECTO-777	0777	6464	54	0	2	18	34	6572	8.53077	54	0.0700946	111	-50.969	-7.22733	770.387	163.42	8.5382	-1.12444	7.08257	50.1628	0.829516	10.53	0.825814	3.91516	5.75901	5.26	8.69444	8.5382	3.93038	0.611572	0.242916	0.460329	0.155601	0.061805	0	0	1.24	2.64	3.75	5.67	7.57	9.63	11.92	13.17	14.54	18.09	21.14	28.42	0.118487
TRANSECTO-779	0779	5947	101	21	0	0	0	6069	8.11518	0	0	0	-50.5669	-6.43892	747.858	60.12	8.43873	2.35254	7.21197	52.0125	0.854627	8.3	1.56715	6.31217	5.43223	3.89	4.26746	8.43873	3.75763	1.0209	0.581959	0.445284	0.271687	0.154874	0.46	1.31	2.58	3.2	3.84	5.19	6.62	8.23	10.22	11.5	13.14	18.29	23.03	32.42	0.218962
TRANSECTO-780	0780	7240	0	0	0	0	0	7240	9.51055	0	0	0	-54.4525	-12.9585	761.26	39.78	11.5096	-0.024445	7.21077	51.9953	0.626503	11.75	-0.040735	2.0302	6.12393	5.66	12.2144	11.5096	4.13993	-0.077354	0.117883	0.359695	-0.018685	0.028475	0	0.54	3.71	5.37	6.98	9.8	12.19	14.25	16.16	17.12	18.15	20.67	22.59	26.13	0.368682
TRANSECTO-781	0781	7569	0	0	0	0	0	7569	9.68958	0	0	0	-53.0549	-12.9224	781.148	34.42	11.3068	-0.28	6.45385	41.6521	0.570795	9.77	-0.338041	2.14214	5.41508	4.49	12.8	11.3068	3.66708	-0.352614	0.164977	0.324326	-0.096157	0.044989	0	0.13	4.67	6.54	8.09	10.56	12.52	14.15	15.6	16.31	17.04	18.83	20.27	23.19	0.333913
TRANSECTO-782	0782	5602	0	0	0	0	0	5602	7.42149	0	0	0	-52.4027	-13.0866	754.835	38.4	9.82599	-0.609524	7.1092	50.5408	0.72351	13.63	-0.087657	1.76737	6.23384	5.7	11.6295	9.82599	4.05037	-0.076346	-0.141013	0.41221	-0.018849	-0.034815	0	0	0.09	2.03	4.7	8.14	11.02	13.27	14.91	15.66	16.46	18.48	20.09	23.37	0.302392
TRANSECTO-783	0783	7058	0	0	0	0	0	7058	9.16661	0	0	1	-52.6762	-12.6697	769.969	39.14	9.49765	-0.207936	6.38021	40.7071	0.671768	10.01	0.271107	2.42247	5.33409	4.98	9.63794	9.49765	3.64111	0.173436	0.174982	0.383369	0.047633	0.048057	0	0.46	2.92	4.21	5.38	7.48	9.43	11.37	13.27	14.22	15.21	17.71	20.01	24.91	0.306449
TRANSECTO-784	0784	5489	507	17	3	3	0	6019	7.42056	6	0.00739714	0	-61.6339	-12.6031	811.124	60.61	18.7593	20.8656	9.7369	94.8072	0.519045	14.63	-0.085814	2.27326	8.07879	7.2	7.07444	18.7593	5.57525	-0.172097	0.384344	0.2972	-0.030868	0.068937	1.96	4.65	9.32	11.4	13.3	16.62	19.47	22.08	24.66	26.03	27.51	31.15	33.94	38.82	0.415002
TRANSECTO-785	0785	5533	685	56	0	0	0	6274	7.94312	0	0	0	-50.1476	-3.96807	789.866	58.29	13.6292	-0.341111	10.26	105.268	0.752798	15.53	0.592575	2.85696	8.43807	7.77	13.2411	13.6292	5.77653	0.694805	0.358749	0.423835	0.120281	0.062105	0	0.52	3.19	4.79	6.42	9.73	12.9	15.86	18.76	20.32	22.1	27.45	32.51	41.08	0.322911
TRANSECTO-786	0786	6254	204	18	3	0	0	6479	8.52238	3	0.00394616	0	-49.9809	-4.12038	760.233	63.99	7.2574	-0.281428	8.64845	74.7956	1.19167	11.87	1.3747	4.63909	6.96849	3.69	3.97143	7.2574	4.47126	1.5758	0.336184	0.616097	0.352428	0.075188	0	0	0	0.19	0.44	1.54	3.69	6.64	10.1	12.06	14.32	20.04	24.6	34.73	0.229386
TRANSECTO-787	0787	5027	713	48	11	1	1	5801	7.45552	13	0.0167078	0	-50.1841	-2.56263	778.082	4.114	-5.4e-05	-0.063905	0.101266	0.010255	-1891.47	0.073	1.37301	24.7206	0.064713	0.037	0.062905	-5.4e-05	0.049997	0.005885	0.015402	-933.865	0.117714	0.308055	-0.139	-0.098	-0.058	-0.045	-0.035	-0.019	-0.007	0.002	0.016	0.028	0.045	0.112	0.186	0.334	0.484196
TRANSECTO-788	0788	6670	13	0	0	0	0	6683	8.58901	0	0	0	-49.0919	-1.96938	778.087	3.108	-0.000186	-0.063809	0.096873	0.009384	-521.748	0.082	1.00634	17.4527	0.065164	0.041	0.063809	-0.000186	0.04944	0.005058	0.013466	-266.279	0.102301	0.272374	-0.138	-0.098	-0.06	-0.048	-0.038	-0.021	-0.007	0.005	0.022	0.034	0.051	0.11	0.176	0.313	0.626689
TRANSECTO-789	0789	5963	828	64	10	0	0	6865	8.0014	10	0.0116554	0	-48.7913	-3.9605	857.975	69.24	18.2595	-0.581429	10.3148	106.395	0.564899	15.61	-0.143036	2.2913	8.57976	7.42	20.1614	18.2595	5.88289	-0.316892	0.346673	0.322182	-0.053867	0.058929	0.32	2.23	7.69	10.39	12.75	16.6	19.58	22.2	24.71	26	27.37	30.74	33.44	39.29	0.408922
TRANSECTO-790	0790	5924	439	50	0	0	0	6413	8.33111	0	0	0	-48.5022	-3.90541	769.765	60.25	18.0055	-0.878889	10.261	105.289	0.569884	16.28	-0.251381	2.1217	8.67548	7.4	20.7389	18.0055	5.84833	-0.46977	0.223563	0.324808	-0.080325	0.038227	0.03	1.85	6.88	9.73	12.35	16.59	19.86	22.54	24.86	26.01	27.2	30.08	32.36	37.33	0.385713
TRANSECTO-791	0791	5744	556	50	1	1	0	6352	7.98939	2	0.00251555	0	-48.2456	-3.84023	795.054	62.16	19.6438	23.2619	9.17735	84.2238	0.467188	12.5	-0.338696	2.67297	7.42023	6.09	5.88809	19.6438	5.17957	-0.471555	0.538031	0.263674	-0.091041	0.103876	1.51	5.82	11.76	13.82	15.52	18.37	20.83	23.06	25.21	26.32	27.48	30.37	32.76	38.07	0.427468
TRANSECTO-792	0792	4198	1660	41	0	0	0	5899	7.35417	0	0	0	-46.3907	-3.75527	802.13	59.7	20.5941	24.181	10.2688	105.447	0.498628	14.34	-0.308273	2.42917	8.37871	6.91	6.68905	20.5941	5.82857	-0.479497	0.52522	0.283022	-0.082267	0.090111	0.86	4.68	11.2	13.71	15.83	19.25	21.97	24.39	26.78	28.05	29.44	32.99	35.79	40.77	0.475721
TRANSECTO-793	0793	6930	1	1	1	0	0	6933	9.06295	1	0.00130722	0	-46.3776	-5.27523	764.983	36.74	3.83779	-0.49	6.45976	41.7286	1.6832	4.54	1.59391	4.19534	5.1114	0	0.49	3.83779	2.93395	1.63192	0.544754	0.764488	0.556219	0.185673	0	0	0	0	0	0	0	0.89	2.14	4.54	9.08	15.68	18.55	22.63	0.116245
TRANSECTO-794	0794	6556	5	0	0	0	0	6561	8.59706	0	0	0	-46.2989	-4.90151	763.168	43.15	6.64399	-0.56619	6.67372	44.5386	1.00447	9.26	1.1224	3.62233	5.40456	4.06	5.09619	6.64399	3.58221	1.00418	0.276571	0.539165	0.280324	0.077207	0	0	0.65	1.16	1.69	2.94	4.53	6.52	8.98	10.42	12.08	16.78	20.52	25.94	0.217952
TRANSECTO-795	0795	5253	481	7	0	0	0	5741	7.25761	0	0	0	-46.383	-2.63296	791.032	52.51	18.4889	-0.071746	9.19587	84.564	0.497373	12.88	-0.225967	2.4669	7.49381	6.26	19.5917	18.4889	5.22621	-0.333135	0.490191	0.282668	-0.063743	0.093795	1.11	4.77	10.08	12.19	14.02	17.04	19.52	21.73	23.91	25.07	26.36	29.71	32.46	37.42	0.435146
TRANSECTO-798	0798	5523	650	23	5	0	0	6201	7.35421	5	0.00592986	0	-64.9749	-9.50243	843.19	65.91	19.1412	22.0986	9.52717	90.767	0.497731	13.23	-0.154027	2.55049	7.73434	6.48	6.34857	19.1412	5.41213	-0.277596	0.523707	0.282747	-0.051291	0.096765	1.64	4.9	10.5	12.69	14.53	17.51	20.01	22.34	24.67	25.92	27.28	30.81	33.75	39.29	0.389999
TRANSECTO-799	0799	4306	1252	51	1	0	0	5610	6.84484	1	0.00122011	0	-64.4548	-9.92828	819.596	61.07	19.916	22.3478	10.5332	110.948	0.528879	15.44	-0.09973	2.30863	8.68689	7.61	7.48222	19.916	6.02326	-0.206036	0.451022	0.302433	-0.034207	0.07488	1.36	4.24	9.93	12.26	14.3	17.73	20.68	23.42	26.21	27.7	29.3	33.27	36.33	41.76	0.426426
TRANSECTO-800	0800	4847	753	6	0	0	0	5606	6.83317	0	0	0	-64.7113	-10.9785	820.409	53.69	18.5403	20.8681	9.72117	94.5012	0.524328	13.78	-0.028724	2.43143	7.92667	6.83	6.76191	18.5403	5.54584	-0.103653	0.500874	0.299124	-0.01869	0.090315	1.44	4.34	9.57	11.62	13.44	16.47	19.05	21.47	24.01	25.4	26.95	30.96	34.25	39.88	0.43904
TRANSECTO-801	0801	5712	367	1	0	0	0	6080	7.46945	0	0	0	-64.3946	-11.7095	813.982	51.66	18.2997	18.7544	8.7904	77.2712	0.480357	11.64	-0.198861	2.61539	7.03855	5.77	5.79444	18.2997	4.97981	-0.26226	0.566269	0.272124	-0.052665	0.113713	1.55	5.26	10.85	12.74	14.3	16.84	18.96	21	23.18	24.38	25.72	29.25	32.05	36.93	0.436768
TRANSECTO-802	0802	4350	1428	61	0	0	0	5839	6.99227	0	0	0	-61.7264	-10.2268	835.065	59.51	20.1521	19.2243	10.1396	102.811	0.503153	14.47	0.083515	2.51181	8.27413	7.23	7.28429	20.1521	5.782	0.052905	0.541589	0.286919	0.00915	0.093668	3.04	6.37	11.04	12.84	14.47	17.42	20.16	22.89	25.76	27.31	29	33.41	37.02	43.24	0.441731
TRANSECTO-803	0803	5264	505	13	1	0	0	5783	7.35329	1	0.00127154	0	-60.5993	-11.1094	786.451	56.49	17.0207	17.5471	9.22737	85.1443	0.542127	13.45	0.170925	2.53818	7.56846	6.72	6.72286	17.0207	5.26223	0.122444	0.445566	0.309167	0.023268	0.084672	1.87	4.47	8.47	10.09	11.6	14.39	16.99	19.52	22.13	23.54	25.11	29.08	32.32	38.66	0.517372
TRANSECTO-804	0804	5711	199	5	1	2	2	5920	7.67351	5	0.00648101	0	-61.7861	-12.6467	771.485	50.8	17.5389	19.5233	8.50412	72.3202	0.484872	11.61	-0.153898	2.57197	6.86773	5.69	5.58333	17.5389	4.82528	-0.240229	0.503383	0.275119	-0.049786	0.104322	2.01	4.86	9.93	11.88	13.51	16.12	18.3	20.31	22.37	23.49	24.72	27.89	30.71	36.07	0.442956
TRANSECTO-805	0805	5940	68	2	0	0	0	6010	7.79036	0	0	0	-62.3253	-12.6236	771.467	51.61	14.4165	15.89	7.83845	61.4413	0.543715	11.12	0.1113	2.55566	6.3818	5.52	5.5	14.4165	4.46459	0.030514	0.408658	0.309687	0.006835	0.091533	1.24	3.33	7.08	8.69	10.11	12.53	14.65	16.63	18.68	19.81	21.08	24.5	27.34	32.72	0.371943
TRANSECTO-806	0806	4503	954	34	4	0	0	5495	7.13855	4	0.0051964	0	-61.678	-9.5225	769.764	61.71	21.3391	23.3489	9.36514	87.7059	0.438872	12.48	-0.254996	2.73604	7.4999	6.18	6.10889	21.3391	5.29188	-0.338466	0.618731	0.247989	-0.063959	0.116921	3.47	7.9	13.52	15.43	17.05	19.75	22.12	24.37	26.67	27.91	29.27	32.77	35.57	41.01	0.415339
TRANSECTO-814	0814	6155	122	1	0	0	0	6278	8.1733	0	0	0	-56.0658	-9.34722	768.111	54.95	8.2516	-0.837619	9.24131	85.4018	1.11994	14.2	1.01126	3.07349	7.76387	4.58	5.41762	8.2516	4.93644	1.52166	0.134766	0.598241	0.308251	0.0273	0	0	0	0.16	0.54	1.74	4.58	8.31	12.14	14.36	16.85	22.61	26.64	33.34	0.242647
TRANSECTO-815	0815	6850	28	0	0	0	0	6878	8.51916	0	0	0	-55.3837	-9.12781	807.357	47.21	14.9845	-0.715238	8.32886	69.3699	0.555832	12.58	-0.213772	2.21364	6.91878	5.95	16.8252	14.9845	4.75363	-0.306015	0.288616	0.317236	-0.064375	0.060715	0	2.03	6.44	8.67	10.7	13.78	16.11	18.15	20.18	21.25	22.38	25.17	27.31	31.28	0.391627
TRANSECTO-816	0816	4387	1230	38	0	0	0	5655	6.95983	0	0	0	-60.8282	-9.67441	812.52	55.99	19.4364	19.4289	9.79597	95.9611	0.504002	12.97	0.107895	2.69175	7.82562	6.48	6.48111	19.4364	5.55432	0.067323	0.653984	0.285769	0.012121	0.117743	2.41	5.87	11.08	12.9	14.45	17.06	19.4	21.77	24.37	25.87	27.57	32.31	36.25	42.42	0.444558
TRANSECTO-817	0817	6074	190	3	0	0	0	6267	7.76541	0	0	0	-60.4928	-10.7813	807.04	51.97	17.2279	19.5675	8.56775	73.4063	0.497317	12.26	-0.113772	2.45004	7.00156	6.04	5.91254	17.2279	4.88341	-0.188372	0.437204	0.283459	-0.038574	0.089528	1.97	4.82	9.28	11.16	12.8	15.55	17.86	20.03	22.24	23.42	24.69	27.92	30.56	35.52	0.421351
TRANSECTO-818	0818	4534	954	15	0	0	0	5503	6.92433	0	0	0	-59.9981	-11.2527	794.734	55.08	18.4001	20.0273	9.85147	97.0514	0.535402	14.55	0.093734	2.41529	8.116	7.23	7.1927	18.4001	5.62921	0.042895	0.448173	0.305934	0.00762	0.079616	2.07	4.77	9	10.81	12.55	15.86	18.75	21.35	23.95	25.36	26.94	31.15	34.7	40.84	0.468484
TRANSECTO-819	0819	7114	2	0	0	0	0	7116	9.13262	0	0	0	-57.5119	-12.6632	779.185	40.62	14.1927	-0.54	7.01157	49.1621	0.494027	8.72	-0.470833	2.68438	5.58683	4.07	16.04	14.1927	3.91704	-0.474776	0.466174	0.27599	-0.121208	0.119012	0	2.2	8.31	10.22	11.69	13.86	15.5	16.9	18.23	18.94	19.74	22.07	24.22	28.16	0.357937
TRANSECTO-820	0820	6632	30	0	0	0	0	6662	8.35321	0	0	0	-55.1355	-11.446	797.537	43.72	14.7005	-0.075238	8.90103	79.2284	0.605493	13.83	-0.102243	2.10144	7.48256	6.67	15.7052	14.7005	5.09938	-0.177763	0.215679	0.346886	-0.03486	0.042295	0	0.78	5.43	7.69	9.64	12.88	15.63	18.07	20.36	21.52	22.76	25.79	28.27	32.8	0.463595
TRANSECTO-821	0821	6896	6	0	0	0	0	6902	8.95522	0	0	0	-54.5983	-11.2407	770.724	41.73	15.2073	17.0443	7.43885	55.3364	0.489162	10.32	-0.305598	2.48526	6.04971	5.08	4.99572	15.2073	4.22267	-0.319592	0.402607	0.277673	-0.075685	0.095344	0.46	3.99	8.76	10.3	11.65	14.03	16.03	17.83	19.65	20.62	21.69	24.35	26.37	29.74	0.454266
TRANSECTO-822	0822	7144	1	0	0	0	0	7145	9.18241	0	0	0	-53.9079	-11.3215	778.119	42.67	10.691	-0.6	7.58852	57.5857	0.709802	12.76	0.128955	2.01359	6.44993	6.22	11.47	10.691	4.35195	0.144348	0.052989	0.407065	0.033169	0.012176	0	0	1.79	3.83	5.69	8.49	10.87	13.14	15.4	16.59	17.85	20.85	23.02	26.59	0.260944
TRANSECTO-823	0823	6636	4	0	0	0	0	6640	8.4812	0	0	0	-53.9601	-11.8275	782.908	43.95	14.8787	-0.51	7.41179	54.9346	0.498148	10.67	-0.354828	2.38653	6.10891	5.15	16.49	14.8787	4.20875	-0.393801	0.332788	0.282871	-0.093567	0.07907	0.22	3.33	8.16	9.8	11.24	13.83	15.98	17.83	19.58	20.47	21.41	23.69	25.49	28.87	0.346124
TRANSECTO-824	0824	7389	0	0	0	0	0	7389	9.3874	0	0	0	-52.8903	-10.1771	787.119	37.81	13.0958	15.2567	6.10752	37.3018	0.466373	8.11	-0.455523	2.65415	4.92273	3.79	3.61667	13.0958	3.42919	-0.406687	0.374548	0.261855	-0.118595	0.109223	0.69	3.54	7.69	9.29	10.62	12.68	14.21	15.5	16.74	17.4	18.12	20.05	21.69	24.96	0.408609
TRANSECTO-825	0825	6859	0	0	0	0	0	6859	8.93737	0	0	0	-52.9889	-10.6819	767.452	35.05	13.7618	-0.661905	6.84293	46.8256	0.49724	9.64	-0.372312	2.39652	5.61172	4.67	15.3619	13.7618	3.88308	-0.370773	0.321297	0.282163	-0.095484	0.082743	0.15	3.03	7.6	9.27	10.62	12.81	14.7	16.44	18.08	18.91	19.79	21.92	23.61	26.62	0.498512
TRANSECTO-826	0826	7172	0	0	0	0	0	7172	9.21124	0	0	0	-52.5225	-9.74526	778.614	40.1	9.00478	9.36	4.97996	24.8	0.553035	7.04	0.329828	3.12025	4.02103	3.52	3.51	9.00478	2.81234	0.103324	0.286333	0.312316	0.03674	0.101813	0.86	2.47	4.47	5.32	6.11	7.59	8.96	10.28	11.64	12.36	13.15	15.25	17.17	21.89	0.32563
TRANSECTO-827	0827	6805	0	0	0	0	0	6805	8.90253	0	0	15	-51.5471	-11.4631	764.389	192	9.14271	4.23809	5.96933	35.6328	0.652906	8.75	1.58203	25.6089	4.81757	4.29	4.23809	9.14271	3.29759	0.360407	0.25072	0.36068	0.109294	0.076031	0.64	2.11	3.75	4.48	5.22	6.75	8.41	10.23	12.19	13.23	14.34	17.09	19.36	23.98	0.072497
TRANSECTO-828	0828	3691	0	0	0	0	0	3691	4.97676	0	0	0	-53.4995	-13.137	741.647	34.93	4.81618	-0.376349	6.2161	38.6399	1.29067	8.55	1.15668	3.41234	5.19698	0.3	0.676349	4.81618	3.18786	1.22439	0.13788	0.661906	0.384079	0.043251	0	0	0	0	0	0	0.3	4.84	7.27	8.55	10.13	14.55	17.74	22.49	0.214763
TRANSECTO-829	0829	6799	1	0	0	0	0	6800	8.55178	0	0	5	-53.0762	-9.56741	795.156	210.28	12.4989	10.0511	8.11307	65.8218	0.649104	9.08	5.74294	102.401	5.51778	4.54	4.74889	12.4989	3.93093	0.265003	0.551654	0.314503	0.067415	0.140337	0.85	3.38	6.59	7.71	8.71	10.5	12.16	13.84	15.72	16.79	18.01	21.29	23.94	28.63	0.09062
TRANSECTO-830	0830	6988	0	0	0	0	0	6988	8.84629	0	0	0	-52.992	-9.72726	789.936	39.52	10.1739	11.0629	5.57439	31.0738	0.547909	8.05	0.174688	2.72856	4.54686	4.02	3.99714	10.1739	3.1681	0.046949	0.287325	0.311394	0.014819	0.090693	0.62	2.63	5.01	6.04	6.98	8.69	10.24	11.74	13.27	14.09	14.98	17.22	19.16	23.64	0.345246
TRANSECTO-831	0831	5649	184	5	0	0	0	5838	7.76687	0	0	0	-53.0227	-7.66978	751.654	54.67	14.2146	-0.290159	8.4513	71.4245	0.594552	12.42	0.285993	2.53434	6.94326	6.21	14.2102	14.2146	4.81718	0.247498	0.379469	0.33889	0.051378	0.078774	0.73	2.93	6.23	7.67	9.04	11.57	13.92	16.25	18.72	20.09	21.61	25.64	28.79	34.22	0.380753
TRANSECTO-832	0832	5356	117	8	0	0	0	5481	7.30505	0	0	0	-51.7911	-6.58629	750.303	55.23	8.46996	-0.684286	8.43936	71.2229	0.996387	13.23	1.00731	3.60044	6.86596	6.51	7.41429	8.46996	4.58292	1.11994	0.222848	0.541079	0.244372	0.048626	0	0	0	0.3	1.28	4.2	6.73	9.15	11.9	13.53	15.44	20.69	24.91	32.85	0.243365
TRANSECTO-833	0833	6474	68	3	0	0	0	6545	8.46534	0	0	0	-52.5511	-7.74059	773.153	53.89	10.2872	5.69952	7.17794	51.5228	0.697754	9.51	0.939607	3.75776	5.7254	4.44	4.24048	10.2872	3.94597	0.729604	0.448029	0.38358	0.184899	0.113541	0.93	2.13	4.2	5.03	5.78	7.18	8.67	10.55	13.05	14.54	16.23	20.54	23.95	31.16	0.281904
TRANSECTO-834	0834	5152	476	98	1	0	0	5727	7.58422	1	0.00132429	0	-50.9099	-5.99989	755.121	61.26	10.5391	-0.74	8.67047	75.177	0.822694	10.23	1.36269	5.31527	6.57343	4.94	9.45	10.5391	4.59738	1.07585	0.695469	0.436221	0.234013	0.151275	0	1.19	3.35	4.28	5.18	6.93	8.71	10.67	13.03	14.51	16.33	21.96	27.86	40.04	0.272819
TRANSECTO-840	0840	5800	303	36	2	2	0	6143	7.88733	4	0.00513582	0	-49.9434	-3.37781	778.844	71.07	12.1998	-1.15381	10.1937	103.912	0.835563	17.29	0.544331	2.57268	8.66433	8.64	12.4338	12.1998	5.7472	0.768001	0.064565	0.471088	0.13363	0.011234	0	0	0.8	2.37	4.18	7.43	11.28	14.82	18	19.66	21.5	26.23	29.98	37.68	0.249584
TRANSECTO-841	0841	6318	1	0	0	0	0	6319	8.56277	0	0	0	-46.4828	-4.1124	737.962	41.09	3.04378	-0.03	4.66354	21.7486	1.53215	4.8	2.1805	8.95431	3.46865	0.45	0.48	3.04378	2.16327	1.0558	0.358185	0.710718	0.488059	0.165576	0	0	0	0	0	0	0.45	1.94	3.71	4.8	6.04	9.28	12.29	21.14	0.177557
TRANSECTO-842	0842	6448	0	0	1	0	0	6449	8.22097	1	0.00127477	0	-48.089	-0.919096	784.457	2.97	-0.003537	-0.368286	0.099571	0.009914	-28.1546	0.053	-7.13185	1186.77	0.051985	0.027	0.363286	-0.003537	0.041377	0.001317	0.015701	-11.6997	0.031818	0.379471	-0.113	-0.075	-0.043	-0.033	-0.026	-0.014	-0.006	0.003	0.013	0.02	0.031	0.076	0.138	0.29	0.915168
TRANSECTO-843	0843	6671	1	0	0	0	0	6672	8.44262	0	0	0	-45.9671	-1.3421	790.276	40.39	6.43913	-0.254444	6.76061	45.7059	1.04993	10.93	0.927889	3.00275	5.65845	4.46	4.71445	6.43913	3.66882	0.984134	0.083572	0.569771	0.268242	0.022779	0	0	0	0	0.45	2.24	4.46	6.82	9.44	10.93	12.62	16.7	19.66	24.67	0.217722
TRANSECTO-844	0844	6499	128	12	0	0	0	6639	8.38995	0	0	0	-50.0113	-4.13265	791.304	53.12	5.99609	-0.596667	7.97996	63.6797	1.33086	9.89	1.59055	5.36241	6.30389	2.09	2.68667	5.99609	3.97212	1.65465	0.425519	0.662452	0.416567	0.107127	0	0	0	0	0.13	0.57	2.09	4.56	7.91	9.89	12.08	17.92	22.61	32.38	0.234131
TRANSECTO-845	0845	5648	2	1	0	0	0	5651	7.19458	0	0	0	-48.1378	-1.40005	785.452	3.217	-0.000205	-0.107143	0.087277	0.007617	-425.568	0.069	0.038656	237.909	0.057791	0.035	0.099143	-0.000205	0.043846	0.005379	0.012682	-213.797	0.122669	0.289242	-0.119	-0.084	-0.051	-0.041	-0.033	-0.02	-0.009	0.003	0.018	0.028	0.043	0.096	0.158	0.299	0.861739
TRANSECTO-846	0846	5512	516	33	1	0	0	6062	7.69693	1	0.0012697	0	-48.9021	-5.06747	787.587	62.13	13.2503	-0.327143	9.07261	82.3122	0.684708	11.81	0.687774	3.29982	7.18193	5.87	12.5771	13.2503	5.05931	0.629174	0.586093	0.381825	0.12436	0.115844	0	1.43	5.3	6.67	7.89	10.12	12.25	14.45	16.98	18.48	20.28	25.75	30.51	38.51	0.254656
TRANSECTO-847	0847	5659	693	50	5	0	0	6407	8.21643	5	0.00641207	0	-48.6689	-4.30381	779.779	65.51	18.6005	22.9914	9.81179	96.2711	0.5275	14.39	-0.16929	2.381	8.11047	7.07	6.91857	18.6005	5.59643	-0.306684	0.40615	0.300875	-0.0548	0.072573	0.57	3.67	9.48	11.63	13.47	16.66	19.52	22.18	24.74	26.02	27.38	30.64	33.16	38.21	0.52717
TRANSECTO-848	0848	5327	1089	216	6	0	0	6638	7.57836	6	0.00684998	0	-50.0286	-6.12211	875.915	63.68	15.981	-0.549047	10.975	120.451	0.686754	15.37	0.635228	2.97053	8.90576	7.56	14.999	15.981	6.16276	0.795976	0.563003	0.385631	0.129159	0.091356	0.16	2.26	6.05	7.59	8.99	11.66	14.45	17.55	21.01	22.96	25.17	31.39	36.64	45.24	0.634574
TRANSECTO-849	0849	6528	237	19	1	0	0	6785	8.37009	1	0.00123362	0	-51.8058	-6.56602	810.625	54.6	8.48966	-0.199207	9.32225	86.9044	1.09807	14.07	1.09695	3.58315	7.6603	5.59	5.78921	8.48966	4.9759	1.48411	0.21566	0.586113	0.29826	0.043341	0	0	0	0.1	0.45	2.57	5.59	8.65	12.12	14.17	16.5	22.54	27.01	35.41	0.265408
TRANSECTO-852	0852	7133	0	0	0	0	0	7133	9.26154	0	0	0	-52.7673	-9.97581	770.174	39	8.94567	-0.146032	5.4662	29.8793	0.611044	7.17	0.57588	3.58549	4.29999	3.58	8.80603	8.94567	3.04879	0.237393	0.38414	0.340812	0.077865	0.125998	0	1.86	4.19	5.09	5.91	7.35	8.66	9.97	11.43	12.26	13.2	15.81	18.37	24.87	0.280997
TRANSECTO-853	0853	6880	0	0	0	0	0	6880	8.7237	0	0	0	-50.5593	-9.8874	788.656	37.28	8.31285	-0.42	7.97567	63.6112	0.959438	15.34	0.356534	1.73236	7.23458	7.72	8.14	8.31285	4.44314	0.681232	-0.372579	0.53449	0.153322	-0.083855	0	0	0	0	0	1.79	7.72	11.52	14.16	15.34	16.52	19.25	21.3	25.01	0.292622
TRANSECTO-854	0854	7174	0	0	0	0	0	7174	9.3037	0	0	0	-52.5056	-12.2977	771.091	39.05	12.0695	-0.445238	6.50934	42.3715	0.539319	9.29	-0.331144	2.32014	5.36883	4.34	13.6252	12.0695	3.69042	-0.345734	0.268698	0.305763	-0.093684	0.07281	0	1.32	5.78	7.6	9.06	11.36	13.18	14.73	16.16	16.89	17.66	19.65	21.36	24.76	0.403615
TRANSECTO-855	0855	7061	0	0	0	0	0	7061	9.41203	0	0	0	-53.8192	-12.9383	750.21	34.61	10.154	-0.23	7.11927	50.684	0.701131	12.44	0.065792	1.95354	6.10548	5.91	10.92	10.154	4.08266	0.062143	0.01236	0.402075	0.015221	0.003027	0	0	1.77	3.31	5.13	8.26	10.69	12.8	14.76	15.75	16.81	19.4	21.36	24.81	0.298048
TRANSECTO-856	0856	5752	149	1	0	0	0	5902	7.61702	0	0	0	-46.8325	-2.55099	774.844	50.09	8.66469	-0.585556	9.55487	91.2956	1.10274	15.23	0.97299	2.83522	8.13962	4.34	4.92556	8.66469	5.11647	1.56333	0.134253	0.590497	0.305548	0.026239	0	0	0	0.36	1.08	2.51	4.34	7.76	13.07	15.59	18.14	23.72	27.49	33.75	0.273368
TRANSECTO-857	0857	3880	1550	168	17	0	0	5615	7.27792	17	0.0220347	0	-48.4753	-3.74817	771.512	67.8	21.8943	25.5862	10.4029	108.221	0.475143	13.82	-0.311	2.72729	8.35441	6.65	6.43381	21.8943	5.85759	-0.518772	0.657677	0.267539	-0.088564	0.112278	1.33	6.02	12.9	15.37	17.4	20.67	23.32	25.7	27.99	29.19	30.49	33.93	36.93	43.75	0.43038
TRANSECTO-858	0858	4676	1119	111	11	0	0	5917	7.60384	11	0.0141359	0	-48.4878	-3.75102	778.159	65.32	21.5015	24.9343	10.0288	100.577	0.466425	12.82	-0.442283	2.82335	7.99152	6.12	5.88571	21.5015	5.60732	-0.657791	0.671225	0.260787	-0.117309	0.119705	0.78	5.57	13.19	15.71	17.68	20.7	23.15	25.32	27.43	28.53	29.71	32.76	35.37	41.63	0.431667
TRANSECTO-859	0859	5002	863	36	0	1	0	5902	7.87629	1	0.00133451	0	-54.8802	-3.29331	749.338	57.4	12.1577	-0.830159	11.2284	126.077	0.923563	19.31	0.631183	2.30374	9.7232	8.84	10.6202	12.1577	6.26664	1.21027	-0.062819	0.515446	0.193129	-0.010024	0	0	0.98	1.64	2.39	4.9	9.79	14.28	18.72	20.95	23.23	28.52	32.6	39.31	0.321705
TRANSECTO-860	0860	2711	2482	193	3	0	0	5389	6.95775	3	0.00387331	0	-54.9608	-2.85788	774.532	66.98	20.3573	-0.331428	12.3758	153.161	0.607931	20.01	0.049844	2.03937	10.4772	9.96	20.9114	20.3573	7.12169	0.050559	0.239953	0.349835	0.007099	0.033693	0.75	2.72	7.49	10.14	12.55	16.79	20.58	24.37	28.21	30.15	32.16	36.79	40.08	45.62	0.406307
TRANSECTO-862	0862	5554	43	0	0	1	0	5598	7.13628	1	0.00127479	0	-63.683	-8.844	784.442	51.4	10.2648	-0.577142	9.06225	82.1243	0.882844	17.05	0.424798	2.00872	7.99964	8.43	9.56714	10.2648	5.11696	0.702022	-0.21201	0.498495	0.137195	-0.041433	0	0	0.18	0.94	2.18	5.03	8.99	12.99	16.41	17.99	19.55	22.94	25.26	30.21	0.32165
TRANSECTO-863	0863	6618	7	2	0	0	1	6628	8.3031	1	0.00125273	0	-48.3014	-2.46615	798.256	87.05	7.82411	-0.944285	7.23246	52.3085	0.924381	12.55	0.677857	2.62208	6.15219	6.15	7.37429	7.82411	4.03337	0.762368	0.016059	0.515505	0.189015	0.003982	0	0	0	0.58	1.76	3.96	6.43	9.06	11.7	13.13	14.68	18.39	21.05	25.75	0.156813
TRANSECTO-864	0864	4971	345	3	4	0	4	5327	6.88232	8	0.0103358	4	-62.3146	-11.9997	774.012	102.07	14.0135	-0.74746	11.3261	128.281	0.80823	22.01	0.217472	1.88216	9.88874	10.47	15.0775	14.0135	6.45377	0.475342	-0.216207	0.460541	0.073653	-0.033501	0	0	0.16	1.21	4.17	9.65	14.33	18.1	21.52	23.22	24.99	29.15	32.38	38.06	0.320289
TRANSECTO-865	0865	8295	0	0	0	0	0	8295	10.5031	0	0	0	-45.0746	-2.08152	789.763	29.57	6.7782	-0.226032	4.66004	21.7159	0.687503	7.16	0.24701	2.31963	3.88689	3.58	6.84603	6.7782	2.66293	0.136341	0.120367	0.392867	0.051199	0.045201	0	0	2.12	3.1	3.9	5.3	6.62	7.99	9.48	10.26	11.08	13.03	14.54	17.45	0.332206
TRANSECTO-866	0866	8189	0	0	0	1	0	8190	10.4519	1	0.00127617	0	-45.5382	-3.6361	783.592	33.05	5.63061	-0.386826	4.54581	20.6644	0.80734	7.58	0.468584	2.46478	3.79766	3.79	5.58682	5.63061	2.57305	0.300513	0.057767	0.456976	0.116792	0.022451	0	0	0.11	1.41	2.52	3.99	5.2	6.49	8.08	8.99	9.93	12.02	13.56	16.4	0.323145
TRANSECTO-867	0867	7969	0	0	0	0	0	7969	10.2657	0	0	0	-45.1161	-2.90522	776.276	30.7	3.86772	-0.113651	3.78348	14.3148	0.97822	6.15	1.00737	3.97544	3.0646	3.2	3.48365	3.86772	2.05495	0.45614	0.090734	0.531307	0.221972	0.044154	0	0	0	0	0.39	2.09	3.37	4.41	5.51	6.15	6.9	9	10.91	15.29	0.198319
TRANSECTO-868	0868	6062	68	5	2	6	0	6143	7.92208	8	0.0103169	0	-55.7024	-1.5517	775.427	2.395	-0.000345	-0.051111	0.097874	0.009579	-283.889	0.077	0.920189	7.38281	0.065546	0.039	0.052111	-0.000345	0.049832	0.006383	0.014255	-144.54	0.128098	0.286057	-0.137	-0.098	-0.059	-0.047	-0.038	-0.023	-0.01	0.002	0.018	0.03	0.047	0.113	0.187	0.33	0.455974
TRANSECTO-870	0870	4844	172	0	0	0	0	5016	6.64973	0	0	0	-47.7391	-4.17852	754.316	49.38	5.60135	-0.153968	7.97881	63.6613	1.42445	8.57	1.63329	5.0229	6.19625	1.58	1.73397	5.60135	3.87853	1.78615	0.529763	0.692429	0.460522	0.136589	0	0	0	0	0	0.13	1.58	3.6	6.63	8.57	10.98	18.36	23.71	31.32	0.256477
TRANSECTO-871	0871	8097	2	0	0	0	0	8099	10.5146	0	0	0	-48.1975	-2.87227	770.261	41.68	2.96771	-0.397302	4.81819	23.215	1.62354	3.78	2.41569	9.32994	3.27833	0.88	1.2773	2.96771	2.13307	1.11567	0.500133	0.718759	0.523034	0.234466	0	0	0	0	0	0	0.88	2.14	3.19	3.78	4.5	9.32	14.3	21.86	0.138387
TRANSECTO-872	0872	7986	0	0	0	0	0	7986	9.68875	0	0	0	-45.3214	-1.8722	824.255	33.23	6.74397	-0.198571	4.58724	21.0428	0.680199	6.16	0.506258	3.1295	3.66068	3.08	6.76857	6.74397	2.57714	0.206204	0.257502	0.38214	0.080013	0.099918	0	0.1	2.46	3.41	4.15	5.43	6.57	7.68	8.88	9.57	10.37	12.73	14.89	19.2	0.320871
TRANSECTO-873	0873	6574	36	0	0	0	0	6610	8.65555	0	0	0	-47.4647	-3.40092	763.672	48.97	6.69414	-0.241905	6.62526	43.894	0.98971	9.66	1.14816	4.18495	5.27318	4.83	5.5619	6.69414	3.56339	0.893862	0.269536	0.532315	0.250846	0.07564	0	0	0	0.67	1.58	3.51	5.32	7.13	9.15	10.33	11.69	16.02	19.95	26.97	0.250029
TRANSECTO-874	0874	6142	136	0	1	0	0	6279	8.07172	1	0.00128551	0	-60.0439	-13.7816	777.901	50.49	12.7612	-0.878254	9.29037	86.311	0.728018	14.38	0.503235	2.44743	7.78545	6.91	12.1283	12.7612	5.27003	0.631391	0.256831	0.412973	0.119808	0.048734	0	0.49	4.07	5.34	6.47	8.7	11.25	14.22	17.77	19.72	21.71	25.98	29.2	35.38	0.35879
TRANSECTO-875	0875	4787	139	21	4	2	4	4957	7.17141	10	0.0144672	68	-62.9905	-9.8272	691.217	125.52	11.5762	-4.24191	12.5412	157.282	1.08337	18.23	-28.2484	3282.56	8.94455	9.15	14.5919	11.5762	5.88498	0.979407	0.109993	0.508371	0.166425	0.01869	0	0	0.24	1.05	2.47	6.12	10.35	14.19	17.6	19.28	21.04	25.35	28.99	38.7	0.93031
TRANSECTO-876	0876	7082	0	1	0	0	0	7083	9.30067	0	0	0	-52.1586	-11.8409	761.558	34.88	11.7828	-0.285079	5.42635	29.4453	0.460532	6.09	-0.487385	3.08202	4.17502	2.97	12.8451	11.7828	3.0002	-0.337409	0.47531	0.254626	-0.112462	0.158426	0	3.09	7.9	9.12	10.05	11.45	12.56	13.56	14.62	15.21	15.91	17.94	19.75	23.21	0.447435
TRANSECTO-877	0877	5301	260	65	12	0	0	5638	7.15547	12	0.0152298	0	-64.1083	-9.04443	787.928	68.73	12.0222	-0.096667	10.0749	101.504	0.838027	15.16	0.781088	3.26297	8.23104	7.56	10.4567	12.0222	5.60585	0.937215	0.333784	0.466291	0.167185	0.059542	0	0	1.54	3.49	5.12	7.87	10.36	13.23	16.73	18.65	20.73	26.18	30.59	39.29	0.241469
TRANSECTO-878	0878	6575	11	0	1	0	0	6587	8.68603	1	0.00131866	0	-49.7668	-2.69039	758.344	2.36	-0.000325	-0.058572	0.108391	0.011749	-333.594	0.093	0.908595	6.12695	0.075168	0.046	0.058572	-0.000325	0.056507	0.007762	0.014687	-173.91	0.137366	0.259909	-0.154	-0.113	-0.07	-0.057	-0.045	-0.027	-0.013	0.001	0.021	0.036	0.058	0.137	0.216	0.351	0.535278
TRANSECTO-879	0879	6897	16	34	5	2	0	6954	9.46758	7	0.0095302	1	-45.7226	-4.5837	734.507	42.79	4.37118	-0.653175	5.04852	25.4875	1.15496	7.2	1.49456	5.68965	4.00383	2.66	3.31317	4.37118	2.60988	0.850823	0.202671	0.597065	0.326001	0.077655	0	0	0	0	0.19	1.3	2.66	4.39	6.23	7.2	8.25	11.09	13.9	21.49	0.256026
TRANSECTO-880	0880	5995	537	34	1	0	0	6567	8.28311	1	0.00126132	0	-48.7015	-3.59689	792.819	61.1	14.2116	-0.399524	8.91204	79.4244	0.627096	11.8	0.528536	3.10522	7.08926	5.88	13.8995	14.2116	5.00585	0.454228	0.572962	0.352237	0.09074	0.114459	0	2.52	6.39	7.83	9.11	11.39	13.5	15.67	18.15	19.63	21.41	26.22	30.52	37.95	0.382804
TRANSECTO-882	0882	7644	10	0	0	0	0	7654	9.63407	0	0	0	-46.3421	-4.25158	794.472	47.26	2.48307	-0.615556	3.44541	11.8709	1.38756	4.07	2.16954	10.7005	2.61329	0.97	1.58556	2.48307	1.65873	0.703992	0.2002	0.668016	0.424416	0.120695	0	0	0	0	0	0.11	0.97	1.95	3.25	4.07	4.98	7.17	8.99	14.48	0.168642
TRANSECTO-885	0885	7399	0	0	0	0	0	7399	9.53128	0	0	0	-54.4679	-12.6894	776.286	37.05	10.0272	-0.527143	6.42279	41.2523	0.640538	9.82	0.088583	2.26326	5.34348	4.81	10.8871	10.0272	3.67397	0.032401	0.194364	0.366401	0.008819	0.052903	0	0.1	3.39	4.88	6.22	8.48	10.36	12.08	13.81	14.7	15.68	18.3	20.5	24.26	0.383604
TRANSECTO-886	0886	6053	288	3	0	0	0	6344	7.92018	0	0	0	-58.1552	-10.871	800.992	54.11	13.7478	-0.004921	8.77717	77.0387	0.638444	12.24	0.577535	2.87044	7.11045	6	12.6149	13.7478	4.94199	0.580885	0.473482	0.359476	0.117541	0.095808	0.86	2.9	5.92	7.12	8.24	10.41	12.61	14.96	17.7	19.36	21.26	26.2	30	36.59	0.313334
TRANSECTO-888	0888	5385	163	4	0	0	0	5552	7.2763	0	0	1	-61.0663	-10.3457	763.025	54.6	9.60394	-0.92381	8.87246	78.7205	0.923835	15.19	0.786014	3.16099	7.33845	7.73	9.45381	9.60394	4.90596	0.920934	0.134931	0.510828	0.187717	0.027504	0	0	0	0.32	1.81	5.66	8.53	11.15	13.96	15.51	17.22	21.74	25.82	34.54	0.228198
TRANSECTO-889	0889	6333	17	0	0	0	0	6350	7.97071	0	0	0	-50.4533	-8.07774	796.667	45.13	10.6347	-0.151269	7.52657	56.6492	0.707738	10.41	0.47911	3.0779	6.00745	5.03	10.9313	10.6347	4.21947	0.301441	0.386459	0.396765	0.07144	0.09159	0	0	2.76	4.75	6.34	8.84	10.78	12.48	14.2	15.16	16.29	20	24.12	31.43	0.371212
TRANSECTO-890	0890	6331	303	4	0	0	0	6638	8.28235	0	0	0	-60.5137	-10.377	801.463	54.92	12.6768	-0.478572	8.98252	80.6857	0.708578	11.79	0.712204	3.06047	7.17053	5.77	11.7786	12.6768	5.01294	0.738478	0.531638	0.395441	0.147315	0.106053	0	1.37	4.78	6.03	7.17	9.27	11.3	13.47	16.13	17.82	19.96	26.01	30.06	36.59	0.31009
TRANSECTO-891	0891	8290	19	3	0	0	0	8312	10.6853	0	0	0	-48.7598	-2.51706	777.89	55.25	5.32157	-0.793333	6.2266	38.7705	1.17007	9.81	1.12731	4.2426	5.3098	2.45	3.24333	5.32157	3.26371	0.995602	0.022003	0.613298	0.305052	0.006742	0	0	0	0	0	0.15	2.45	6.61	8.84	9.81	10.81	13.4	16.39	24.39	0.278804
TRANSECTO-892	0892	6340	0	0	0	0	0	6340	8.16592	0	0	0	-54.3928	-1.9349	776.398	35.96	4.80408	-0.344444	6.10932	37.3238	1.2717	8	1.34836	4.08275	4.91931	2.12	2.46444	4.80408	3.11839	1.21438	0.25281	0.649112	0.389427	0.081071	0	0	0	0	0	0.53	2.12	3.91	6.34	8	9.82	14.43	17.8	23.36	0.155437
TRANSECTO-893	0893	5342	237	7	0	0	0	5586	7.38872	0	0	0	-62.4271	-10.9836	756.017	51.76	10.8239	-0.654287	9.9827	99.6544	0.922287	17.74	0.624187	2.49494	8.47835	8.99	10.1543	10.8239	5.57563	0.995578	-0.010445	0.515124	0.178559	-0.001873	0	0	0	0.38	1.54	5.9	9.5	12.78	16.24	18.12	20.14	25.1	28.91	35.83	0.442135
TRANSECTO-894	0894	7019	1	0	0	0	0	7020	8.8248	0	0	0	-55.5099	-2.38944	795.486	40.36	10.1454	-0.244445	7.02809	49.3941	0.692737	10.33	0.428265	2.66186	5.70956	5.12	10.1244	10.1454	3.9823	0.328419	0.302631	0.392523	0.08247	0.075994	0	0.3	2.94	4.36	5.85	8.1	9.88	11.6	13.54	14.69	16.03	19.77	22.84	27.72	0.338559
TRANSECTO-896	0896	6194	10	6	1	3	3	6217	8.68159	7	0.009775	26	-58.5575	-3.49619	716.113	72.641	-0.008017	-0.131	0.497919	0.247923	-62.1102	0.076	-27.745	2546.41	0.081212	0.038	0.126	-0.008017	0.066271	-0.003445	0.029212	-8.2666	-0.051978	0.4408	-0.159	-0.108	-0.059	-0.045	-0.034	-0.017	-0.006	0.004	0.018	0.031	0.049	0.123	0.197	0.339	0.429537
TRANSECTO-897	0897	5647	612	74	2	0	0	6335	8.25277	2	0.00260545	0	-50.2693	-3.45895	767.621	69.01	12.4094	-0.65	10.541	111.113	0.849435	17.91	0.615481	2.72673	8.89571	9.02	12.1	12.4094	5.91394	0.870504	0.104928	0.476569	0.147195	0.017743	0	0	1.1	2.15	3.58	7.56	11.45	14.9	18.26	20.06	21.93	26.4	31.15	40.2	0.303549
TRANSECTO-898	0898	6485	1	0	0	0	0	6486	8.93109	0	0	0	-52.664	-13.2129	726.227	32.19	6.15711	-0.512222	6.09207	37.1133	0.989437	9.83	0.814905	2.68638	5.17535	4.34	4.87222	6.15711	3.34865	0.800023	0.045684	0.543867	0.238909	0.013642	0	0	0.14	0.64	1.14	2.26	4.36	6.84	9.11	10.47	11.93	15.38	17.78	21.87	0.292392
TRANSECTO-899	0899	6633	9	0	0	1	0	6643	8.41963	1	0.00126744	0	-59.1939	-3.82177	788.99	2.101	-0.000177	-0.056936	0.098375	0.009678	-555.65	0.075	0.893742	7.84268	0.065389	0.038	0.056936	-0.000177	0.050086	0.006106	0.014672	-282.898	0.121905	0.292937	-0.14	-0.099	-0.059	-0.046	-0.036	-0.021	-0.009	0.002	0.017	0.029	0.046	0.115	0.19	0.33	0.613612
TRANSECTO-900	0900	7555	0	0	0	0	0	7555	9.77168	0	0	1	-53.6536	-13.3178	773.153	34.01	4.50354	-0.221111	6.12707	37.5409	1.3605	7.42	1.3631	3.64633	4.97459	1.44	1.66111	4.50354	3.04355	1.3308	0.323514	0.675812	0.437254	0.106295	0	0	0	0	0.07	0.69	1.44	2.48	4.73	7.42	9.98	15.24	17.9	21.63	0.233798
TRANSECTO-901	0901	7193	3	0	0	0	0	7196	9.21046	0	0	0	-55.239	-1.9135	781.285	46.53	5.48516	-0.45	5.75357	33.1036	1.04894	8.06	1.4044	5.37209	4.53093	3.82	4.34	5.48516	3.02663	0.862069	0.268222	0.551785	0.284828	0.088621	0	0	0	0.54	1.19	2.47	3.89	5.63	7.55	8.6	9.8	13.2	16.51	24.75	0.195672
TRANSECTO-902	0902	6729	0	0	1	0	0	6730	8.9422	1	0.00132871	0	-47.615	-5.25131	752.611	36.52	4.94348	-0.193016	5.46329	29.8476	1.10515	9.02	0.865268	2.88607	4.68561	3.26	3.45302	4.94348	2.94305	0.815514	-0.030119	0.59534	0.277098	-0.010234	0	0	0	0	0	0.28	3.26	5.65	7.89	9.02	10.17	12.91	15.09	19.46	0.276432
TRANSECTO-903	0903	6162	7	9	10	24	9	6221	8.57825	43	0.0592935	161	-52.6039	-0.727276	725.206	4.271	-0.000198	-0.432111	0.101987	0.010401	-513.904	0.077	-92.3095	63510.7	0.06106	0.038	0.426111	-0.000198	0.046663	0.004249	0.013758	-235.13	0.091067	0.294842	-0.127	-0.09	-0.055	-0.044	-0.035	-0.019	-0.006	0.006	0.022	0.033	0.047	0.095	0.155	0.321	0.942339
TRANSECTO-904	0904	5432	409	0	0	1	0	5842	7.3361	1	0.00125575	1	-55.0825	-11.2049	796.336	105.34	18.0523	20.8033	9.7988	96.0164	0.542802	13.71	-0.146468	2.37042	8.01303	6.61	6.48333	18.0523	5.58205	-0.258526	0.482536	0.309216	-0.046314	0.086444	0.11	2.84	8.82	11.16	13.16	16.43	19.12	21.46	23.69	24.87	26.23	30.33	33.75	38.39	0.196911
TRANSECTO-905	0905	4662	33	1	1	0	0	4697	7.3054	1	0.00155533	0	-63.4115	-9.80905	642.949	56.18	6.66496	-0.533333	8.80301	77.493	1.32079	12.64	1.14606	3.19051	7.45309	1.06	1.59333	6.66496	4.48838	1.79662	0.198105	0.67343	0.400282	0.044137	0	0	0	0	0	0	1.06	4.76	10.11	12.64	15.2	20.95	24.65	30.54	0.417949
TRANSECTO-906	0906	6073	58	1	0	0	0	6132	7.99563	0	0	0	-49.5881	-2.80044	766.919	3.301	-0.000265	-0.132524	0.089893	0.008081	-338.613	0.059	1.0258	11.1423	0.056972	0.03	0.125524	-0.000265	0.044321	0.005737	0.014663	-166.949	0.129438	0.330834	-0.126	-0.086	-0.049	-0.038	-0.03	-0.017	-0.008	0.001	0.013	0.021	0.035	0.096	0.172	0.322	0.633722
TRANSECTO-908	0908	6810	141	10	0	0	0	6961	8.70679	0	0	0	-49.3039	-5.74822	799.491	57.74	5.47963	-0.195555	7.96887	63.5029	1.45427	8.79	1.73515	5.83666	6.19523	1.16	1.35556	5.47963	3.83687	1.79613	0.527028	0.700207	0.468124	0.137359	0	0	0	0	0	0.09	1.16	3.31	6.71	8.79	11.18	17.56	22.59	32.57	0.169548
TRANSECTO-909	0909	6622	178	6	0	0	0	6806	8.4292	0	0	0	-64.818	-9.99634	807.432	54.64	6.73289	-0.488254	8.77834	77.0592	1.3038	11.83	1.34064	4.06147	7.19083	1.93	2.41825	6.73289	4.45071	1.79099	0.337633	0.66104	0.402406	0.075861	0	0	0	0	0.1	0.63	1.93	4.99	9.36	11.83	14.38	20.68	24.8	33.64	0.28272
TRANSECTO-912	0912	6716	38	0	0	0	0	6754	9.28117	0	0	0	-47.6224	-4.62334	727.71	49.55	6.24964	-0.752222	5.99293	35.9152	0.958924	9.32	1.2029	5.12664	4.74407	4.61	6.12222	6.24964	3.22132	0.705269	0.225092	0.515441	0.218938	0.069876	0	0	0	0.41	1.6	3.66	5.37	7	8.74	9.73	10.82	13.88	17.14	25.54	0.234841
TRANSECTO-913	0913	7528	130	2	1	0	0	7661	8.31101	1	0.00108485	0	-49.669	-6.39271	921.789	50.12	5.486	-0.641905	7.91499	62.6471	1.44276	9.29	1.67301	5.51505	6.22739	0.97	1.6119	5.486	3.83428	1.76729	0.481703	0.69892	0.46092	0.125631	0	0	0	0	0	0	0.97	3.45	7.23	9.29	11.44	16.97	22.32	32.81	0.274244
TRANSECTO-914	0914	6070	32	0	0	0	0	6102	7.75293	0	0	0	-58.1491	-11.2317	787.057	45.25	9.73887	-0.345238	8.02242	64.3592	0.823752	11.92	0.728959	2.94832	6.54843	5.93	8.90524	9.73887	4.47975	0.738195	0.28259	0.459986	0.164785	0.063082	0	0	1.59	2.87	4.14	6.46	8.56	10.76	13.29	14.79	16.53	21.28	25.03	31.29	0.381878
TRANSECTO-915	0915	7044	0	0	0	0	0	7044	8.87877	0	0	0	-44.7335	-2.47453	793.353	35.85	5.44004	-0.219841	4.28127	18.3293	0.786991	6.13	0.688415	3.29723	3.45874	3.07	5.21984	5.44004	2.39193	0.315676	0.170829	0.43969	0.131975	0.071419	0	0	1.01	2.03	2.76	3.93	5	6.13	7.42	8.16	9.01	11.28	13.15	17.08	0.30412
TRANSECTO-916	0916	5828	101	8	0	0	0	5937	7.62771	0	0	0	-48.962	-5.68408	778.346	55.66	4.35297	-0.596032	7.88173	62.1217	1.81065	5.41	2.05207	6.74219	5.8575	0	0.596032	4.35297	3.41791	2.04698	0.865083	0.78519	0.5989	0.253103	0	0	0	0	0	0	0	0.39	2.83	5.41	8.64	16.77	22.6	32.4	0.145879
TRANSECTO-917	0917	7133	5	1	0	1	1	7141	9.28732	2	0.00260113	2	-48.3845	-5.54444	768.898	84.31	5.58195	-0.756667	5.89453	34.7455	1.056	9.55	0.997605	3.76645	4.91387	4.39	5.14667	5.58195	3.17793	0.808155	0.044758	0.569323	0.254302	0.014084	0	0	0	0	0	1.67	4.39	6.48	8.46	9.55	10.74	13.71	16.26	22.87	0.147965
TRANSECTO-918	0918	5263	44	1	0	0	0	5308	6.7555	0	0	0	-61.5099	-12.1131	785.73	48.48	10.1458	-0.635873	9.44109	89.1341	0.930538	16.87	0.588999	2.20489	8.20733	7.77	8.66587	10.1458	5.282	0.98236	-0.101578	0.520608	0.185982	-0.019231	0	0	0.27	0.88	1.79	4.52	8.03	11.96	15.87	17.75	19.62	23.95	27.07	32.41	0.318625
TRANSECTO-919	0919	5376	208	12	1	1	0	5598	7.3245	2	0.00261683	0	-62.3642	-11.8055	764.284	57.11	9.11951	-0.794603	10.0798	101.603	1.1053	16.94	0.843681	2.59429	8.72731	4.9	5.6946	9.11951	5.44026	1.54543	-0.053811	0.596551	0.284072	-0.009891	0	0	0	0	0.18	1.68	4.9	9.85	14.63	16.94	19.25	24.37	28.09	34.92	0.302768
TRANSECTO-921	0921	5851	171	0	0	0	0	6022	8.11951	0	0	0	-60.1839	-13.3399	741.67	48.8	14.4757	-0.435239	8.97951	80.6316	0.620318	12.73	0.408265	2.4986	7.31699	6.27	13.9452	14.4757	5.10029	0.462231	0.439306	0.352336	0.090628	0.086133	0.31	3.03	6.34	7.69	8.99	11.34	13.51	15.8	18.61	20.42	22.59	27.65	30.83	35.56	0.435641
TRANSECTO-922	0922	7581	0	1	0	0	0	7582	8.91208	0	0	0	-65.744	-1.97263	850.755	2.076	-0.000155	-0.027	0.104712	0.010965	-676.547	0.091	0.549829	6.15315	0.072502	0.045	0.046	-0.000155	0.054867	0.004965	0.014334	-354.497	0.090484	0.261255	-0.158	-0.111	-0.066	-0.052	-0.04	-0.023	-0.009	0.005	0.025	0.039	0.059	0.128	0.197	0.325	0.576899
TRANSECTO-924	0924	6681	1	0	0	0	0	6682	8.35509	0	0	0	-66.1458	-3.61317	799.752	2.732	0.000194	-0.054667	0.146527	0.02147	757.108	0.163	0.10991	6.03934	0.108323	0.081	0.085667	0.000194	0.080165	0.002276	0.015515	414.214	0.028398	0.193543	-0.237	-0.175	-0.106	-0.082	-0.061	-0.028	-0.005	0.016	0.056	0.081	0.109	0.189	0.257	0.374	0.688789
TRANSECTO-925	0925	6774	2	1	3	1	0	6781	8.12332	4	0.00479181	0	-66.0618	-3.01067	834.757	4.274	0.000346	-1.19406	0.175683	0.030865	508.415	0.131	-136.225	54161.5	0.097283	0.066	1.19206	0.000346	0.074545	0.001765	0.01841	215.727	0.02368	0.24696	-0.227	-0.163	-0.092	-0.067	-0.046	-0.016	-0.002	0.009	0.039	0.064	0.093	0.175	0.246	0.374	0.950377
TRANSECTO-932	0932	5208	549	8	0	0	0	5765	7.05766	0	0	0	-66.6848	-2.61142	816.843	1.89	-0.000214	-0.053111	0.103296	0.01067	-483.135	0.09	0.637177	8.02306	0.071583	0.045	0.057111	-0.000214	0.054079	0.005577	0.014064	-252.94	0.103126	0.260062	-0.153	-0.109	-0.066	-0.052	-0.041	-0.023	-0.009	0.004	0.023	0.038	0.058	0.127	0.196	0.327	0.752946
TRANSECTO-934	0934	6504	5	0	0	0	0	6509	8.48011	0	0	0	-58.684	-3.41034	767.561	2.303	0.000191	-0.319778	0.088206	0.00778	461.65	0.056	-1.88064	617.618	0.05476	0.028	0.314778	0.000191	0.043051	0.003594	0.01461	225.322	0.083483	0.339364	-0.127	-0.082	-0.044	-0.033	-0.025	-0.013	-0.005	0.003	0.014	0.023	0.037	0.093	0.157	0.297	0.902444
TRANSECTO-938	0938	6336	13	0	0	0	0	6349	7.74111	0	0	0	-65.8511	-2.41542	820.167	1.953	-0.000147	-0.117476	0.105599	0.011151	-717.595	0.088	0.395937	15.6931	0.072144	0.044	0.111476	-0.000147	0.054978	0.004783	0.014888	-373.601	0.086998	0.270796	-0.16	-0.112	-0.065	-0.05	-0.039	-0.021	-0.008	0.005	0.023	0.038	0.058	0.129	0.199	0.328	0.775397
TRANSECTO-939	0939	6222	24	0	0	0	0	6246	7.52058	0	0	0	-66.9904	-5.16123	830.521	5.74	0.001425	-0.113714	0.141251	0.019952	99.1348	0.123	0.779473	14.3095	0.095953	0.061	0.113714	0.001425	0.072972	0.004363	0.018917	51.2142	0.059787	0.25924	-0.214	-0.151	-0.085	-0.064	-0.048	-0.024	-0.007	0.01	0.038	0.059	0.086	0.17	0.246	0.395	0.253081
TRANSECTO-943	0943	6930	29	2	0	0	0	6961	8.59236	0	0	0	-65.0584	-4.03362	810.138	3.618	0.002008	-0.006825	0.146045	0.021329	72.7383	0.099	0.477053	13.7434	0.090705	0.05	0.049175	0.002008	0.07174	0.003101	0.023554	35.7305	0.043227	0.328324	-0.218	-0.142	-0.072	-0.051	-0.036	-0.014	-0.002	0.007	0.028	0.048	0.074	0.159	0.244	0.435	0.41413
TRANSECTO-954	0954	3818	884	32	20	27	12	4793	6.88433	59	0.0847435	152	-59.5712	-11.0884	696.218	659.68	24.6538	11.7197	46.3258	2146.08	1.87905	14.15	11.0684	134.655	12.7635	7.05	10.1303	24.6538	9.75447	3.82716	4.38045	0.395657	0.392349	0.449071	2.81	6.4	11.6	13.58	15.31	18.33	20.98	23.54	26.24	27.73	29.38	33.83	37.91	91.96	0.408866
TRANSECTO-956	0956	3792	1167	112	49	7	0	5127	6.57876	56	0.0718569	0	-54.6578	0.745741	779.327	75	19.9896	20.3946	11.0741	122.636	0.553993	16.02	0.12382	2.77593	9.01873	7.91	7.9254	19.9896	6.28825	-0.025178	0.546841	0.314576	-0.004004	0.086962	1.21	4.11	9.46	11.79	13.92	17.52	20.52	23.32	26.24	27.81	29.51	33.76	37.19	45.92	0.392352
TRANSECTO-958	0958	5204	590	8	0	0	0	5802	7.04472	0	0	0	-63.8624	-11.3699	823.595	53.12	17.7281	19.76	9.47808	89.834	0.534635	13.81	0.032082	2.43053	7.78517	6.84	6.76	17.7281	5.41185	-0.041245	0.44768	0.305269	-0.007621	0.082722	1.52	4.21	8.8	10.7	12.42	15.47	18.15	20.66	23.18	24.51	25.97	29.75	33.03	39.1	0.393767
TRANSECTO-959	0959	6704	1	0	0	0	0	6705	8.69411	0	0	0	-57.3394	-12.7602	771.212	40.81	14.3752	-0.640952	7.47619	55.8934	0.520076	10.53	-0.371935	2.34314	6.14233	4.96	16.291	14.3752	4.23734	-0.421625	0.33568	0.294768	-0.099502	0.079219	0	2.15	7.34	9.33	10.98	13.62	15.65	17.37	19	19.86	20.79	23.24	25.15	28.42	0.382508
TRANSECTO-961	0961	4488	1215	105	1	0	2	5811	7.37309	3	0.00380645	16	-53.9792	-6.14256	788.137	394.93	16.3333	7.05778	11.0633	122.396	0.677344	13.56	3.45334	58.0757	8.19695	6.68	7.86222	16.3333	5.75264	0.795964	0.722693	0.352203	0.138365	0.125628	1.54	3.88	7.41	8.79	10.05	12.46	14.92	17.57	20.6	22.35	24.39	30.37	35.54	43.58	0.147861
TRANSECTO-965	0965	3649	1770	127	2	0	0	5548	7.30081	2	0.00263187	0	-57.4223	-0.5685	759.915	3.969	0.000389	-0.030524	0.139532	0.019469	359.139	0.107	1.27775	28.185	0.086927	0.053	0.055524	0.000389	0.066472	0.005938	0.020231	171.09	0.089337	0.304351	-0.179	-0.125	-0.075	-0.06	-0.048	-0.027	-0.009	0.009	0.032	0.047	0.066	0.135	0.217	0.444	0.417238
TRANSECTO-967	0967	4136	1034	99	24	13	9	5315	7.25367	46	0.0627787	200	-54.6514	-1.29926	732.733	664.53	22.7553	4.36398	52.8356	2791.6	2.3219	17.51	9.99662	108.9	15.567	8.75	12.696	22.7553	11.5533	5.33841	5.0851	0.50772	0.462066	0.440141	0.16	2.47	6.56	8.33	10.07	13.59	17.06	20.46	23.92	25.84	28.06	34.22	39.29	129.3	0.336475
TRANSECTO-972	0972	5011	622	10	0	0	0	5643	7.04811	0	0	0	-62.892	-8.46043	800.64	56.42	19.335	22.2095	9.58837	91.9368	0.495907	13.64	-0.157448	2.43147	7.84612	6.72	6.61048	19.335	5.46428	-0.258816	0.484236	0.28261	-0.047365	0.088619	1.92	5.17	10.59	12.65	14.43	17.49	20.15	22.58	25.01	26.29	27.69	31.28	34.11	39.33	0.414971
TRANSECTO-976	0976	4970	891	73	2	0	0	5936	7.55302	2	0.00254482	0	-56.7517	-1.60994	785.911	60.88	22.1334	24.4429	9.26031	85.7533	0.418386	10.92	-0.532248	3.15644	7.19204	5.27	5.15286	22.1334	5.12348	-0.646041	0.779865	0.231482	-0.126094	0.152214	2.67	7.99	15.18	17.34	19.02	21.58	23.59	25.41	27.25	28.26	29.37	32.39	35.11	41.14	0.544265
TRANSECTO-980	0980	3921	1335	168	36	1	0	5461	7.15765	37	0.0484953	0	-54.191	0.510235	762.96	68.88	19.3836	-0.900159	11.7055	137.019	0.603889	18.2	0.236898	2.44643	9.75933	9.08	20.2402	19.3836	6.68844	0.252629	0.39058	0.345057	0.037771	0.058396	1.17	3.59	7.72	9.76	11.8	15.74	19.34	22.77	26.18	27.96	29.9	34.75	38.6	46.67	0.380753
TRANSECTO-986	0986	5901	612	31	0	0	0	6544	7.95633	0	0	0	-55.6138	-9.37157	822.489	56.53	18.486	19.6487	9.73565	94.7829	0.526651	13.92	-0.005298	2.43694	7.966	6.94	6.89873	18.486	5.55796	-0.073672	0.480926	0.300658	-0.013255	0.086529	1.5	4.45	9.58	11.56	13.25	16.2	18.84	21.39	24.04	25.48	27.05	31.04	34.1	39.7	0.47605
TRANSECTO-987	0987	4854	669	19	0	0	1	5543	6.94398	1	0.00125275	0	-64.3022	-11.0197	798.246	53.77	15.9035	17.6037	9.85684	97.1572	0.61979	14.91	0.318115	2.48153	8.16005	7.45	7.50365	15.9035	5.62029	0.331999	0.371469	0.353399	0.059071	0.066094	1.12	2.64	6.13	7.9	9.58	12.72	15.65	18.45	21.3	22.81	24.5	29.04	32.97	39.75	0.368471
TRANSECTO-989	0989	3542	1141	69	1	1	2	4756	7.44411	4	0.00626082	5	-54.8643	-0.539654	638.894	141.54	21.1083	22.976	10.1333	102.683	0.480061	13.39	-0.316818	2.77406	8.13377	6.48	6.39603	21.1083	5.71642	-0.496827	0.630899	0.270814	-0.086912	0.110366	1.17	5.37	12.35	14.79	16.8	19.94	22.44	24.69	26.96	28.18	29.55	33.17	36.12	41.59	0.306708
TRANSECTO-992	0992	5600	346	0	0	0	0	5946	7.81553	0	0	0	-46.1297	-2.71612	760.793	50.21	14.5097	-0.018571	10.1198	102.411	0.69745	17.84	0.17427	1.99197	8.69766	8.78	14.8486	14.5097	5.80564	0.248105	0.035114	0.40012	0.042735	0.006048	0	0.99	3.14	4.59	6.64	11.23	14.83	18	20.93	22.43	24.03	28.01	30.98	36.12	0.32309
TRANSECTO-995	0995	6599	0	0	0	0	0	6599	8.35633	0	0	0	-53.2363	-9.47561	789.701	39.38	14.3009	14.9486	6.90238	47.6429	0.482654	9.83	-0.030707	2.54445	5.63172	4.92	4.92857	14.3009	3.93185	-0.049335	0.378719	0.274938	-0.012547	0.096321	2.04	5.06	8.29	9.45	10.5	12.5	14.43	16.31	18.25	19.28	20.4	23.19	25.39	29.4	0.44601
TRANSECTO-997	0997	7154	14	0	0	0	0	7168	9.07385	0	0	0	-50.387	-1.14737	789.963	5.248	0.000675	-0.080047	0.117933	0.013908	174.755	0.098	2.23978	39.5593	0.076721	0.049	0.077047	0.000675	0.057814	0.006672	0.015745	85.6696	0.115408	0.272347	-0.156	-0.112	-0.069	-0.055	-0.044	-0.026	-0.01	0.005	0.027	0.043	0.063	0.129	0.1985	0.351	0.359066
TRANSECTO-999	0999	2436	499	26	0	0	0	2961	3.91198	0	0	0	-53.2061	-1.52202	756.906	121.53	21.0178	22.1994	10.4329	108.846	0.496386	14.03	-0.209892	2.5284	8.40537	6.98	6.95063	21.0178	5.92445	-0.309594	0.619836	0.281878	-0.052257	0.104623	0.77	5.32	12.23	14.39	16.17	19.12	21.72	24.24	26.92	28.42	30.07	34.23	37.29	42.24	0.341465
TRANSECTO-1001	1001	7120	36	0	0	0	0	7156	8.35183	0	0	0	-62.7763	-7.35071	856.818	46.58	16.0188	18.0956	7.51418	56.463	0.469086	10.39	-0.150123	2.58908	6.08367	5.13	5.05444	16.0188	4.2671	-0.199961	0.436448	0.266381	-0.046861	0.102282	2.4	5.13	9.33	10.97	12.35	14.63	16.6	18.45	20.34	21.36	22.46	25.28	27.6	32.15	0.420969
TRANSECTO-1002	1002	1324	621	17	0	0	0	1962	2.44902	0	0	0	-54.1283	-0.137258	801.137	58.46	18.9809	-0.464444	11.254	126.653	0.592915	17.23	0.113355	2.24092	9.36858	8.52	19.8244	18.9809	6.45151	0.107329	0.381857	0.339895	0.016636	0.059189	1.02	3.07	7.62	9.83	12.03	15.99	19.36	22.39	25.4	27.06	28.96	34.04	37.71	43.5	0.404448
TRANSECTO-1003	1003	5264	476	34	2	0	0	5776	7.15665	2	0.00247806	0	-48.7991	-2.16051	807.082	65.45	13.0858	-0.923334	11.9522	142.856	0.913374	23.43	0.346898	1.79783	10.7522	11.86	12.9733	13.0858	6.71982	0.895673	-0.471604	0.513519	0.133288	-0.070181	0	0	0	0.09	1.12	5.17	12.05	17.71	21.73	23.52	25.31	29.43	32.5	38.09	0.298725
TRANSECTO-1004	1004	4128	1729	142	19	0	0	6018	7.71749	19	0.0243656	0	-52.197	-0.862503	779.787	9.135	2.7e-05	-0.081476	0.113271	0.01283	4186.11	0.087	1.33234	58.8337	0.07154	0.043	0.079476	2.7e-05	0.054833	0.004686	0.016602	2026.46	0.085467	0.302767	-0.15	-0.104	-0.062	-0.049	-0.039	-0.022	-0.007	0.006	0.025	0.038	0.055	0.115	0.185	0.357	0.260566
TRANSECTO-1005	1005	4059	1571	174	17	1	0	5822	7.78215	18	0.0240602	0	-52.2009	-0.860995	748.123	3.899	-0.000229	-0.033778	0.104944	0.011013	-458.427	0.083	0.936036	23.0275	0.067299	0.041	0.045222	-0.000229	0.051296	0.005185	0.015204	-224.075	0.10108	0.296402	-0.138	-0.097	-0.06	-0.048	-0.038	-0.022	-0.008	0.005	0.023	0.035	0.051	0.108	0.176	0.342	0.449184
TRANSECTO-1006	1006	4970	1237	57	1	0	0	6265	7.62101	1	0.00121644	0	-48.7918	-3.5234	822.069	60.35	19.8675	22.976	9.73594	94.7886	0.490045	13.57	-0.171018	2.54562	7.90688	6.7	6.61603	19.8675	5.53233	-0.281261	0.542558	0.278462	-0.05084	0.09807	1.61	5.67	11.24	13.3	15.07	18.06	20.66	23.09	25.55	26.87	28.3	31.86	34.73	40.45	0.449816
TRANSECTO-1007	1007	4616	74	1	0	0	0	4691	6.35107	0	0	1	-47.678	-4.49167	738.616	92.59	6.0257	-0.845397	7.71668	59.5472	1.28063	9.56	1.49073	4.79939	6.06697	2.89	3.7354	6.0257	3.90001	1.53414	0.38631	0.647229	0.393367	0.099054	0	0	0	0	0	0.69	2.89	5.21	7.9	9.56	11.62	17.58	22.57	31.3	0.132361
TRANSECTO-1010	1010	6992	0	0	0	0	0	6992	8.57665	0	0	0	-61.9041	1.08463	815.237	2.149	-0.000126	-0.047381	0.097442	0.009495	-772.297	0.079	0.579884	7.48752	0.065347	0.04	0.052381	-0.000126	0.049919	0.004319	0.014196	-395.647	0.086516	0.284383	-0.143	-0.098	-0.057	-0.045	-0.035	-0.02	-0.007	0.005	0.022	0.034	0.051	0.111	0.177	0.316	0.394271
TRANSECTO-1011	1011	6270	168	5	0	0	0	6443	7.73174	0	0	0	-62.6964	-0.218173	833.318	2.533	-8e-05	-0.057984	0.103285	0.010668	-1288.87	0.093	0.740558	7.33817	0.071889	0.046	0.060984	-8e-05	0.053991	0.005652	0.013667	-673.743	0.104688	0.253124	-0.15	-0.108	-0.067	-0.053	-0.042	-0.024	-0.009	0.005	0.026	0.04	0.059	0.124	0.194	0.329	0.503415
TRANSECTO-1012	1012	4512	134	0	0	0	0	4646	5.51311	0	0	1	-65.2344	-2.741	842.719	49.62	12.7544	-0.593333	10.2307	104.667	0.80213	19.49	0.221389	1.86668	8.96677	9.45	13.3133	12.7544	5.83777	0.426252	-0.202808	0.457705	0.073016	-0.034741	0	0	0.18	1.8	4.24	8.5	12.72	16.47	19.75	21.29	22.84	26.46	29.19	34.15	0.347397
TRANSECTO-1013	1013	6161	72	5	0	0	0	6238	7.34597	0	0	0	-65.0812	-2.81733	849.173	49.92	11.5269	-0.173651	9.0735	82.3284	0.78716	15.06	0.453039	2.22198	7.81603	7.42	10.5837	11.5269	5.15576	0.619145	0.048263	0.447281	0.120088	0.009361	0	0.06	2.35	3.49	4.52	6.89	10.41	13.92	17.01	18.55	20.19	24.3	27.38	32.65	0.330897
TRANSECTO-1014	1014	6822	25	0	0	0	0	6847	7.54863	0	0	0	-65.1022	-2.75988	907.052	46.2	11.9108	-0.209206	8.78118	77.1091	0.737242	15.1	0.244772	1.97365	7.62606	7.56	11.8592	11.9108	5.03298	0.332188	-0.019339	0.422554	0.066002	-0.003842	0	0.03	2.59	3.94	5.17	8.08	11.65	14.85	17.67	19.04	20.47	23.83	26.33	30.66	0.319795
TRANSECTO-1016_001	1016_001	937	812	46	0	0	0	1795	6.93053	0	0	0	-54.9639	-3.01701	258.999	0.808	-0.000297	-0.047778	0.122873	0.015098	-414.258	0.116	0.533707	14.1336	0.088273	0.057	0.059222	-0.000297	0.06536	0.008523	0.014945	-220.356	0.130396	0.228655	-0.175	-0.131	-0.084	-0.068	-0.055	-0.034	-0.016	0.002	0.028	0.048	0.076	0.165	0.244	0.37	0.895054
TRANSECTO-1016_002	1016_002	818	517	28	0	0	0	1363	7.07272	0	0	0	-54.9727	-3.02169	192.712	1.75	-0.000341	-0.057143	0.126421	0.015982	-370.361	0.122	0.681909	4.68177	0.091536	0.06	0.064143	-0.000341	0.067604	0.008648	0.015063	-198.052	0.127926	0.222807	-0.181	-0.136	-0.088	-0.071	-0.058	-0.035	-0.017	0.002	0.03	0.051	0.08	0.172	0.251	0.376	0.538777
TRANSECTO-1016_003	1016_003	858	508	27	0	0	0	1393	7.2214	0	0	0	-54.9693	-3.02193	192.899	1.246	-0.00037	-0.03	0.125876	0.015845	-340.077	0.122	0.633436	5.92357	0.090952	0.059	0.058	-0.00037	0.067234	0.008536	0.015097	-181.644	0.126957	0.224544	-0.181	-0.135	-0.087	-0.071	-0.057	-0.035	-0.016	0.002	0.03	0.051	0.079	0.171	0.25	0.374	0.782938
TRANSECTO-1016_004	1016_004	780	521	45	0	0	0	1346	6.85418	0	0	0	-54.967	-3.01915	196.377	1.499	-0.000382	-0.046556	0.124428	0.015482	-326.127	0.119	0.609596	7.05163	0.089834	0.058	0.060444	-0.000382	0.066507	0.008211	0.014963	-174.316	0.123458	0.224985	-0.18	-0.134	-0.086	-0.069	-0.056	-0.034	-0.016	0.003	0.029	0.05	0.078	0.168	0.246	0.369	0.784417
TRANSECTO-1016_005	1016_005	755	529	38	0	0	0	1322	6.86415	0	0	0	-54.9639	-3.01888	192.595	0.841	-0.000241	-0.121778	0.126698	0.016052	-526.722	0.123	0.482817	14.2259	0.09162	0.06	0.109778	-0.000241	0.067779	0.008236	0.015098	-281.777	0.121514	0.222749	-0.183	-0.137	-0.087	-0.071	-0.057	-0.035	-0.016	0.003	0.03	0.052	0.081	0.172	0.25	0.373	0.902915
TRANSECTO-1016_006	1016_006	666	662	37	0	0	0	1365	6.95434	0	0	0	-54.9616	-3.01648	196.28	1.555	-0.00028	-0.02573	0.125039	0.015635	-446.511	0.12	0.640878	4.63635	0.090288	0.059	0.05827	-0.00028	0.066901	0.007963	0.015058	-238.901	0.119031	0.225075	-0.182	-0.135	-0.086	-0.069	-0.056	-0.034	-0.015	0.003	0.03	0.051	0.079	0.169	0.246	0.37	0.469006
TRANSECTO-1016_007	1016_007	653	705	43	0	0	0	1401	6.96837	0	0	0	-54.9583	-3.01627	201.051	1.51	-0.000222	-0.074921	0.125768	0.015818	-567.104	0.122	0.617607	4.74604	0.090955	0.06	0.074921	-0.000222	0.067323	0.00793	0.015066	-303.567	0.117793	0.223784	-0.183	-0.136	-0.086	-0.07	-0.056	-0.034	-0.015	0.003	0.031	0.052	0.08	0.17	0.247	0.371	0.621877
TRANSECTO-1016_008	1016_008	713	634	39	1	0	0	1387	6.97785	1	0.00503089	0	-54.956	-3.01391	198.772	1.188	-0.000333	-0.055143	0.126838	0.016088	-380.709	0.122	-0.009976	61.385	0.091267	0.06	0.064143	-0.000333	0.067534	0.008138	0.015197	-202.705	0.120499	0.225022	-0.182	-0.136	-0.087	-0.07	-0.057	-0.035	-0.016	0.003	0.031	0.052	0.08	0.17	0.248	0.374	0.908961
TRANSECTO-1016_009	1016_009	799	722	53	0	0	0	1574	6.98838	0	0	0	-54.9526	-3.01368	225.231	1.081	-0.000311	-0.031556	0.12777	0.016325	-410.243	0.125	0.572958	5.1432	0.092087	0.061	0.060444	-0.000311	0.068224	0.00759	0.015399	-219.055	0.11125	0.22571	-0.186	-0.137	-0.087	-0.071	-0.057	-0.034	-0.015	0.005	0.033	0.054	0.081	0.169	0.247	0.376	0.706882
TRANSECTO-1022	1022	3724	1862	146	1	1	0	5734	7.04492	2	0.00245724	0	-54.9614	-3.03455	813.92	70.7	15.4722	0.602219	12.2442	149.919	0.791364	22.13	0.336876	2.30566	10.4575	10.91	14.5178	15.4722	6.97497	0.670735	-0.00497	0.450806	0.096163	-0.000713	0	0.14	1.31	2.63	5.6	10.89	15.12	18.85	22.65	24.76	27.08	32.56	36.49	43	0.899953
TRANSECTO-1023	1023	4376	1530	130	0	0	0	6036	7.40125	0	0	0	-54.959	-3.05247	815.538	58.66	16.5596	10.2152	11.5485	133.368	0.697391	18.65	0.076642	11.1035	9.68038	9.1	9.98524	16.5596	6.60267	0.25486	0.212612	0.398722	0.0386	0.032201	0	0.16	3.43	6.42	9.13	13.45	16.89	20.03	23.29	25.07	27.01	31.9	35.64	42.44	0.958617
TRANSECTO-1024	1024	564	849	108	0	1	0	1522	6.42313	1	0.00422019	0	-54.9689	-2.85894	236.956	3.227	-7.7e-05	-0.031444	0.088355	0.007807	-1153.88	0.065	1.48054	24.1952	0.056876	0.032	0.037444	-7.7e-05	0.043535	0.006076	0.013381	-568.55	0.139557	0.307371	-0.119	-0.083	-0.05	-0.04	-0.032	-0.02	-0.009	0.002	0.015	0.025	0.038	0.094	0.163	0.312	0.512673
TRANSECTO-1025	1025	625	954	110	0	0	0	1689	6.71747	0	0	0	-54.9651	-2.85608	251.434	4.229	-0.00015	-0.11481	0.090534	0.008196	-603.546	0.068	1.40491	37.8237	0.058559	0.034	0.10681	-0.00015	0.044758	0.006253	0.013562	-298.376	0.139718	0.303003	-0.123	-0.087	-0.053	-0.042	-0.034	-0.02	-0.009	0.002	0.016	0.026	0.04	0.097	0.168	0.318	0.536379
TRANSECTO-1026	1026	623	924	111	0	0	0	1658	6.62275	0	0	0	-54.9628	-2.85852	250.349	2.654	-5.9e-05	-0.038143	0.089384	0.007989	-1524.36	0.066	1.46373	15.9852	0.05776	0.033	0.041143	-5.9e-05	0.044223	0.006102	0.013578	-754.188	0.137993	0.307031	-0.122	-0.085	-0.051	-0.041	-0.033	-0.02	-0.009	0.002	0.016	0.025	0.039	0.095	0.166	0.316	0.295819
TRANSECTO-1027	1027	512	968	120	2	0	0	1602	6.5083	2	0.00812522	0	-54.9589	-2.8568	246.147	2.873	-0.00013	-0.064143	0.090251	0.008145	-692.759	0.068	1.31184	12.6823	0.058769	0.034	0.060143	-0.00013	0.044977	0.006148	0.013698	-345.236	0.136698	0.30456	-0.124	-0.087	-0.052	-0.042	-0.033	-0.02	-0.009	0.002	0.016	0.026	0.04	0.099	0.169	0.318	0.301282
TRANSECTO-1028	1028	516	981	112	1	0	0	1610	6.46755	1	0.00401711	0	-54.9565	-2.85838	248.935	3.028	-6.4e-05	-0.031825	0.088363	0.007808	-1387.87	0.066	1.29692	13.2788	0.057429	0.033	0.037825	-6.4e-05	0.044003	0.005892	0.013463	-691.129	0.133911	0.305966	-0.122	-0.085	-0.051	-0.041	-0.032	-0.019	-0.008	0.002	0.015	0.025	0.039	0.096	0.165	0.313	0.324545
TRANSECTO-1029	1029	541	1028	136	0	0	0	1705	6.61188	0	0	0	-54.9527	-2.85686	257.869	2.955	-0.000159	-0.060127	0.09035	0.008163	-569.391	0.067	1.39066	14.8375	0.058604	0.033	0.057127	-0.000159	0.04484	0.006218	0.013709	-282.588	0.138671	0.305729	-0.123	-0.086	-0.052	-0.042	-0.033	-0.02	-0.009	0.002	0.016	0.025	0.039	0.097	0.169	0.319	0.36215
TRANSECTO-1030	1030	520	954	160	0	0	0	1634	6.46276	0	0	0	-54.9502	-2.8587	252.833	2.983	-9e-05	-0.053	0.088894	0.007902	-992.616	0.066	1.29111	13.0607	0.057681	0.033	0.051	-9e-05	0.044185	0.006045	0.013566	-493.383	0.136815	0.307034	-0.122	-0.085	-0.051	-0.041	-0.033	-0.02	-0.009	0.002	0.015	0.025	0.039	0.095	0.167	0.316	0.344952
TRANSECTO-1031	1031	619	915	159	0	0	0	1693	6.56025	0	0	0	-54.9464	-2.85649	258.069	3.302	-9.3e-05	-0.066238	0.089537	0.008017	-961.633	0.067	1.52627	18.2574	0.05814	0.033	0.061238	-9.3e-05	0.044392	0.006363	0.013474	-476.768	0.143344	0.303535	-0.121	-0.085	-0.052	-0.042	-0.034	-0.02	-0.009	0.001	0.015	0.025	0.039	0.096	0.168	0.318	0.393109
TRANSECTO-1032	1032	520	1010	160	1	0	0	1691	6.5279	1	0.00386038	0	-54.9438	-2.85872	259.042	2.684	-8e-06	-0.048889	0.087975	0.00774	-10405.4	0.065	1.38065	13.9153	0.056888	0.032	0.047889	-8e-06	0.043576	0.006014	0.013439	-5154.09	0.13802	0.308405	-0.12	-0.083	-0.05	-0.04	-0.032	-0.019	-0.009	0.002	0.015	0.025	0.038	0.094	0.164	0.313	0.329668
TRANSECTO-1033	1033	478	1087	148	1	0	0	1714	6.58703	1	0.00384307	0	-54.9404	-2.85689	260.208	1.801	-0.000158	-0.061444	0.088116	0.007764	-558.274	0.066	1.24227	9.89931	0.057563	0.033	0.057556	-0.000158	0.043985	0.006133	0.013329	-278.67	0.139444	0.303048	-0.121	-0.085	-0.051	-0.041	-0.033	-0.02	-0.009	0.002	0.015	0.025	0.039	0.095	0.166	0.314	0.478077
TRANSECTO-1034	1034	608	1075	115	2	0	0	1800	6.58256	2	0.00731396	0	-54.9559	-2.85391	273.45	2.687	-8.6e-05	-0.07373	0.087415	0.007641	-1015.36	0.064	1.04776	30.7464	0.055919	0.032	0.06873	-8.6e-05	0.042953	0.005526	0.013388	-498.923	0.128649	0.311683	-0.119	-0.082	-0.049	-0.039	-0.031	-0.018	-0.008	0.002	0.015	0.025	0.038	0.091	0.159	0.307	0.644659
TRANSECTO-1040_01	1040_01	668	922	118	0	0	0	1708	6.60159	0	0	0	-54.9695	-2.85905	258.725	2.238	-1.7e-05	-0.086603	0.097378	0.009482	-5750.99	0.07	1.34348	27.3314	0.061671	0.035	0.080603	-1.7e-05	0.047427	0.006145	0.014866	-2800.97	0.129574	0.313454	-0.131	-0.091	-0.054	-0.043	-0.034	-0.02	-0.009	0.002	0.016	0.027	0.042	0.103	0.176	0.329	0.617955
TRANSECTO-1040_02	1040_02	669	924	129	0	0	0	1722	6.66199	0	0	0	-54.9663	-2.85634	258.481	3.59	-0.000113	-0.04381	0.100102	0.01002	-885.518	0.073	1.72956	31.2936	0.063905	0.036	0.04619	-0.000113	0.049066	0.006409	0.015148	-434.041	0.130622	0.308733	-0.136	-0.094	-0.056	-0.045	-0.036	-0.021	-0.009	0.002	0.017	0.028	0.043	0.109	0.184	0.334	0.388396
TRANSECTO-1040_03	1040_03	656	912	120	0	0	0	1688	6.5329	0	0	0	-54.9624	-2.85923	258.385	3.429	7.2e-05	-0.078778	0.100612	0.010123	1405.2	0.072	1.65951	27.6118	0.063671	0.036	0.073778	7.2e-05	0.04896	0.006378	0.015346	683.803	0.130262	0.313446	-0.136	-0.094	-0.055	-0.044	-0.035	-0.021	-0.009	0.002	0.017	0.028	0.043	0.108	0.183	0.335	0.456932
TRANSECTO-1040_04	1040_04	546	982	113	2	0	0	1643	6.59005	2	0.00802197	0	-54.9585	-2.85695	249.315	3.229	-3.2e-05	-0.050746	0.103017	0.010612	-3225.29	0.076	1.28142	18.3082	0.066963	0.038	0.051746	-3.2e-05	0.051247	0.006668	0.015468	-1604.47	0.130123	0.301834	-0.142	-0.099	-0.059	-0.047	-0.037	-0.022	-0.01	0.002	0.018	0.029	0.047	0.116	0.194	0.342	0.499918
TRANSECTO-1040_05	1040_05	585	955	135	0	0	0	1675	6.60255	0	0	0	-54.9545	-2.85847	253.69	3.652	-1e-05	-0.069429	0.103703	0.010754	-10599	0.076	1.53412	23.4735	0.066676	0.037	0.066429	-1e-05	0.051166	0.006423	0.0157	-5229.41	0.125532	0.306839	-0.142	-0.098	-0.058	-0.046	-0.037	-0.022	-0.01	0.002	0.018	0.03	0.047	0.115	0.191	0.343	0.299038
TRANSECTO-1040_06	1040_06	541	969	147	0	0	0	1657	6.44761	0	0	0	-54.951	-2.85719	256.994	3.093	-0.00012	-0.058968	0.105396	0.011108	-875.216	0.077	1.52497	22.214	0.067875	0.038	0.057968	-0.00012	0.052047	0.006501	0.015879	-432.201	0.124908	0.305098	-0.145	-0.1	-0.059	-0.047	-0.037	-0.022	-0.01	0.002	0.018	0.03	0.047	0.117	0.194	0.343	0.330203
TRANSECTO-1040_07	1040_07	629	941	153	0	0	0	1723	6.54782	0	0	0	-54.9472	-2.85911	263.141	2.467	-8e-06	-0.054905	0.103611	0.010735	-12330.5	0.076	1.44881	19.8963	0.066406	0.037	0.054905	-8e-06	0.050981	0.006308	0.015678	-6067.06	0.123725	0.30753	-0.142	-0.098	-0.058	-0.046	-0.036	-0.022	-0.01	0.002	0.018	0.03	0.047	0.113	0.19	0.339	0.3789
TRANSECTO-1040_08	1040_08	562	1098	171	1	0	0	1832	6.59487	1	0.00359982	0	-54.9438	-2.85576	277.792	3.992	0.000132	-0.015619	0.104636	0.010949	794.027	0.074	1.92763	36.175	0.065779	0.037	0.036619	0.000132	0.050504	0.006656	0.015753	383.248	0.131784	0.311917	-0.139	-0.096	-0.057	-0.045	-0.036	-0.022	-0.01	0.002	0.017	0.029	0.045	0.112	0.188	0.341	0.367575
TRANSECTO-1040_09	1040_09	479	1189	184	0	0	0	1852	6.55864	0	0	0	-54.9396	-2.85872	282.376	3.407	8e-05	-0.098651	0.102312	0.010468	1286.28	0.074	1.59283	25.4507	0.065494	0.037	0.091651	8e-05	0.050275	0.006313	0.01545	632.059	0.125568	0.307302	-0.14	-0.097	-0.057	-0.045	-0.036	-0.021	-0.009	0.002	0.018	0.029	0.046	0.112	0.187	0.338	0.413813
TRANSECTO-1041_1	1041_01	951	470	18	0	0	0	1439	7.30685	0	0	0	-54.972	-3.02386	196.938	2.232	-0.000138	-0.07892	0.104989	0.011023	-758.473	0.096	0.590135	20.9875	0.073691	0.048	0.07408	-0.000138	0.054988	0.0068	0.013485	-397.25	0.123667	0.245233	-0.15	-0.11	-0.069	-0.056	-0.045	-0.027	-0.012	0.004	0.025	0.04	0.06	0.13	0.201	0.335	0.739358
TRANSECTO-1041_2	1041_02	903	586	38	0	0	0	1527	7.12099	0	0	0	-54.9698	-3.01979	214.436	3.516	-6.1e-05	-0.078286	0.108497	0.011772	-1792.51	0.101	0.872796	8.29466	0.077024	0.05	0.074286	-6.1e-05	0.057265	0.007298	0.013628	-946.098	0.127435	0.237983	-0.155	-0.115	-0.073	-0.059	-0.048	-0.029	-0.013	0.004	0.026	0.042	0.064	0.138	0.211	0.343	0.441008
TRANSECTO-1041_3	1041_03	751	623	42	0	0	0	1416	7.03152	0	0	0	-54.9519	-3.01357	201.379	1.923	-0.000229	-0.043698	0.110038	0.012108	-481.56	0.103	0.727025	5.86797	0.077631	0.051	0.054698	-0.000229	0.057964	0.006381	0.014089	-253.671	0.110088	0.243067	-0.16	-0.117	-0.073	-0.059	-0.047	-0.028	-0.011	0.005	0.028	0.044	0.065	0.137	0.207	0.344	0.363591
TRANSECTO-1041_4	1041_04	915	588	46	0	0	0	1549	7.03942	0	0	0	-54.966	-3.01945	220.046	2.937	-0.000171	-0.104111	0.108945	0.011869	-637.751	0.102	0.792742	6.43532	0.077392	0.05	0.095111	-0.000171	0.057626	0.007013	0.013715	-337.332	0.121694	0.238008	-0.158	-0.116	-0.073	-0.059	-0.047	-0.028	-0.012	0.004	0.026	0.043	0.065	0.139	0.211	0.342	0.478763
TRANSECTO-1041_5	1041_05	737	613	35	0	0	0	1385	7.0609	0	0	0	-54.9554	-3.01533	196.151	1.055	-0.000191	-0.065952	0.108236	0.011715	-566.645	0.101	0.650361	14.1532	0.076589	0.05	0.065048	-0.000191	0.057047	0.007152	0.013749	-298.658	0.125363	0.241002	-0.155	-0.115	-0.072	-0.059	-0.047	-0.029	-0.012	0.004	0.026	0.042	0.063	0.137	0.21	0.343	0.850582
TRANSECTO-1041_6	1041_06	899	672	40	0	0	0	1611	6.98976	0	0	0	-54.9624	-3.01764	230.48	1.691	-0.00014	-0.053762	0.106605	0.011365	-763.32	0.098	0.791227	5.4343	0.075273	0.048	0.057762	-0.00014	0.056214	0.006805	0.013716	-402.507	0.121053	0.244002	-0.155	-0.113	-0.071	-0.057	-0.046	-0.027	-0.012	0.004	0.025	0.041	0.062	0.135	0.206	0.338	0.384593
TRANSECTO-1041_7	1041_07	808	712	41	0	0	0	1561	7.07771	0	0	0	-54.9586	-3.01828	220.552	3.906	-0.000138	-0.042143	0.106836	0.011414	-776.333	0.096	0.732543	17.902	0.074479	0.048	0.051857	-0.000138	0.055653	0.006992	0.013823	-404.408	0.125641	0.248378	-0.151	-0.111	-0.07	-0.056	-0.045	-0.027	-0.012	0.003	0.024	0.04	0.06	0.132	0.205	0.339	0.54458
TRANSECTO-2001	2001	5198	887	53	2	0	1	6141	7.59767	3	0.00371161	5	-56.7615	-1.79217	808.274	75.7	19.99	-0.028097	10.7663	115.913	0.538585	15.02	-0.399918	2.33958	8.84632	6.8	22.2181	19.99	6.06851	-0.691186	0.447363	0.303578	-0.113897	0.073719	0.09	1.79	9.26	12.84	15.58	19.42	22.19	24.52	26.73	27.86	29.09	32.19	34.79	40.47	0.544592
TRANSECTO-2002	2002	3976	1568	90	5	0	0	5639	6.71863	5	0.00595729	0	-62.9682	-9.35856	839.308	65.02	21.2876	21.9749	10.3356	106.824	0.48552	13.95	-0.131882	2.60865	8.31654	6.89	6.90492	21.2876	5.86343	-0.251005	0.63545	0.275438	-0.042808	0.108375	2.25	6.06	12.23	14.5	16.38	19.45	22.05	24.49	27.04	28.45	30.01	34.13	37.53	43.68	0.451701
TRANSECTO-2004	2004	6979	0	0	0	0	0	6979	9.08765	0	0	0	-54.2839	-11.9116	767.965	38.56	13.5921	-0.062857	7.30469	53.3585	0.537423	11	-0.280771	2.20633	6.09053	5.17	14.8129	13.5921	4.16475	-0.334711	0.250795	0.306411	-0.080368	0.060219	0	2.24	6.22	8.13	9.82	12.59	14.75	16.55	18.25	19.13	20.07	22.39	24.19	27.46	0.445896
TRANSECTO-2005	2005	6970	0	0	0	0	0	6970	9.1031	0	0	0	-54.348	-11.8012	765.673	38.47	13.9174	-0.1	6.94981	48.2999	0.49936	9.1	-0.397099	2.54872	5.58778	4.39	15.05	13.9174	3.91853	-0.386835	0.414262	0.281556	-0.098719	0.105719	0	2.48	7.99	9.69	11.08	13.25	14.95	16.44	17.96	18.79	19.72	22.21	24.15	27.39	0.504889
TRANSECTO-2006	2006	7290	9	0	0	0	0	7299	8.96469	0	0	0	-63.1043	-7.88008	814.194	44.56	13.1618	-0.51619	9.77526	95.5557	0.742701	19.25	-0.051722	1.7219	8.59733	8.2	15.3962	13.1618	5.56956	-0.024081	-0.231033	0.423162	-0.004324	-0.041481	0	0	0.13	1.93	4.85	10.97	14.88	17.64	20.01	21.18	22.39	25.34	27.61	31.62	0.33661
[truncated: 3 more columns]
